# Supplementary material for: Ophthalmic Complications After Dental Procedures: Scoping Review
Source: Diseases. 2025 Aug 4;13(8):244. doi: 10.3390/diseases13080244 (PMC12385263; doi:10.3390/diseases13080244)
Supplement: Supplementary file 1 [file diseases-13-00244-s001.zip]

Archive with 2 entries (2 files):
- Database Search.pdf
- Ophthalmic complications Excel Final (2).xlsx
