# Supplementary material for: Ophthalmic Complications After Dental Procedures: Scoping Review
Source: Diseases. 2025 Aug 4;13(8):244. doi: 10.3390/diseases13080244 (PMC12385263; doi:10.3390/diseases13080244)
Supplement: Supplementary file 1 [file diseases-13-00244-s001.zip › Ophthalmic complications Excel Final (2).xlsx]

## Sheet: PubMed
TITLES - PUBMED	Exclusion	Legend
'Pillow technique' to improve lip support in the context of zygoma implant rehabilitation	2	Study type: 1
'We had to take a hammer to get some roots out' - experiences, motivations and challenges among volunteer dentists: a qualitative study	1	Title/abstract: 2
[A case of sphenoid sinusitis which could be diagnosed by orbital computed tomography after detected Strepotococcus pneumoniae from blood culture]	2	Selected articles
[A specialized university outpatient clinic of the department of Plastic and Aesthetic Surgery]	2	Included articles: 41
[Anhidrotic ectodermal dysplasia: "congenital ameibomia"]	2
[Application of intracorporeal uncut Roux-en-Y anastomosis in digestive tract reconstruction after laparoscopic total gastrectomy]	2
[Bone defect closure after resection of sphenoorbital meningioma]	2
[Case report: acute unilateral loss of visual acuity after a visit to the dentist: an unusual complication after the use of an anesthetic combined with adrenaline]
[Coloanal and ileoanal anastomosis. A modified technic using the Premium CEEA stapler]	2
[Complications following eyebrow piercing]	2
[Complications of mitral valve prolapse]	2
[Dental foci as important factors in the etiology of iridocyclitis]	2
[Dentinal hypersensivity after vertical stripping of enamel]	2
[Diabetes and socio-economic deprivation. A study in a large French population]	2
[Emergency diseases of the larynx and pharynx (comparative statistics)]	2
[Facial trauma and injury in children]	2
[Functional endoscopic sinus surgery]	2
[General complications in dental local anesthesia]	1
[Hereditary blistering diseases. Symptoms, diagnosis and treatment of epidermolysis bullosa]	2
[Infectious keratitis in contact lens wearers]	2
[Initial results of the bipolar RFITT coagulation in advanced stages of hemorrhoidal disorder study]	2
[Lincomycin applied to the alveolus on TCP carrier and its effect on wound healing after surgical extraction of a third molar]	2
[Major orbital complications of acute maxillary sinusitis of dental aetiology]	2
[Maxillary cyst of dental origin with uncommon ocular complication]	2
[Neurosensory, aesthetic and dental late effects of childhood cancer therapy]	2
[Ocular complications of local anaesthesia in dentistry]		REVIEW
[Odontogenic infection as cause of orbital cellulitis]	2
[Ophthalmic accidents during local-regional anesthesia in dentistry: clinical aspects, anatomic routes]		REVIEW
[Ophthalmic complications and local anesthesia. Pathophysiology and types of eye complications after intraoral dental anesthesia, and clinical recommendations]		REVIEW
[Ophthalmic complications of dental origin. Therapeutic approach for the dentist]	1
[Optic nerve ischemia as a complication of dental extraction: a case report]
[Orbital and periorbital cellulitis in childhood. A review of 116 cases]	2
[Orbital cellulitis in childhood. Medical-surgical treatment]	2
[Orbital cellulitis in children: a retrospective study of 33]	2
[Osteo-odonto-kerato-prosthesis. Radiographic, CT and MR features]	2
[Sedation with midazolam for ambulatory pediatric dentistry]	2
[Special dental management in patients with Williams syndrome]	2
[Stapler hemorrhoidectomy. A new alternative to conventional methods]	2
[Striking visual consequence of a complication of dental development]	2
[The use of odontograms and panoramic roentgenography in personal identification]	2
[Titanium-alloy vs. CoCr-alloy in removable partial dentures--a clinical study]	2
[Transient diplopia and ophthalmoplegia following dental anaesthesia. Review of the literature and case report]
A 1-year prospective cohort study on mandibular overdentures retained by mini dental implants	1
A 10-point plan for avoiding hyaluronic acid dermal filler-related complications during facial aesthetic procedures and algorithms for management	2
A 5-year prospective study of single-tooth replacements supported by the Astra Tech implant: a pilot study	2
A 5-Year Prospective Study on Cone-Anchored Implants in the Edentulous Maxilla	1
A case of transient diplopia and ophthalmoplegia following dental anesthesia
A Case Report of Congenital Insensitivity to Pain and Anhidrosis (CIPA)	2
A Case Report on Contralateral Transient Diplopia After Regional Dental Anaesthesia: Do Anatomical Variations Play a Key Role?
A case with reversible neurotoxicity induced by metronidazole	2
A Comparison of Pre-Emptive Co-Amoxiclav, Postoperative Amoxicillin, and Metronidazole for Prevention of Postoperative Complications in Dentoalveolar Surgery: A Randomized Controlled Trial	2
A follow-up study on extracorporeal fixation of condylar fractures using vertical ramus osteotomy	2
A literature review on dental autopsy - an invaluable investigative technique in forensics	2
A long-term evaluation of experimental potassium oxalate concentrations on dentin hypersensitivity reduction: A triple-blind randomized clinical trial	2
A nationwide survey of late effects in survivors of juvenile myelomonocytic leukemia in Japan	2
A new approach for the treatment of bacterial vaginosis: use of polyhexamethylene biguanide. A prospective, randomized study	2
A Novel assessment tool monitoring the level of patient anxiety during third molar surgery procedure	2
A novel minimally-invasive approach for metal tattoo removal with Er:YAG laser	2
A prospective evaluation of the introduction of circumferential stapled anoplasty in the management of haemorrhoids and mucosal prolapse	2
A prospective study of early loaded single implant-retained mandibular overdentures: preliminary one-year results	1
A prospective study of immediately loaded single implant-retained mandibular overdentures: preliminary one-year results	1
A prospective study of ingested foreign bodies in Singapore	2
A rare case of gingival necrosis following an extraoral injection of dermal filler	2
A rare case of temporal arteritis with rheumatoid arthritis and interstitial lung disease mimicking pulpo-periodontal pathology	2
A rare case report of pseudomyopia after impacted teeth extraction under general anesthesia
A Split-Mouth Design Comparison for Lateral and Crestal Sinus Lift Techniques with Dental Implants Placements: Short Communication	2
Acute osteomyelitis of the maxilla in the newborn	2
Acute retrobulbar hemorrhage after tooth extraction: Case report and treatment of a rare condition
Acute Vision Loss as an Ophthalmic Complication of Dental Procedures		REVIEW
Addressing dental fear in children with autism spectrum disorders: a randomized controlled pilot study using electronic screen media	2
Adhesively restored anterior maxillary dentitions affected by severe erosion: up to 6-year results of a prospective clinical study	1
All-ceramic single crowns supported by zirconia implants: 5-year results of a prospective multicenter study	2
Altered nasal airflow: an unusual complication following implant surgery in the anterior maxilla	2
Amblyopia due a dentigerous cyst. Case report and literature review	2
An improved palpebral spring for the management of paralytic lagophthalmos	2
An unusual case of dental infection by Pseudomonas aeruginosa causing a brain abscess: case report	2
An up to 16-year prospective study of 304 porcelain veneers	1
Anaesthesia in The Gambia	2
Analysis of dermatological referrals (a series of 662 cases from base and army hospital complex)	2
Antibiotics to prevent complications following tooth extractions	2
Apert Syndrome	2
Arterial Tortuosity Syndrome	2
Arylsulfatase A Deficiency	2
Assessment of Bleeding in Patients on Antiplatelets Undergoing Dental Implants	2
Assessment of pre and postoperative anxiety in patients undergoing ambulatory oral surgery in primary care	2
Association Between Diabetic Retinopathy and Periodontitis-A Systematic Review	2
Association between the number of natural teeth and diabetic retinopathy among type 2 diabetes mellitus: The Korea national health and nutrition examination survey	2
Association of Muscle Fibers with Histopathology in Doughnut Specimens Following Stapled Hemorrhoidopexy and Their Impacts on Postoperative Outcomes	2
Association of Smoking Habits and Height of Residual Bone on Implant Survival and Success Rate in Lateral Sinus Lift: A Retrospective Study	2
Au-Kline Syndrome	2
Axenfeld-Rieger Syndrome: Rare Case Presentation and Overview	2
Bacterial orbital cellulitis - A review	2
Bi-layered zirconia/fluor-apatite bridges supported by ceramic dental implants: a prospective case series after thirty months of observation	2
Bilateral cavernous sinus thrombosis and facial palsy as complications of dental abscess	2
Bilateral Central Retinal Artery Occlusion in Infective Endocarditis	2
Bilateral corneal denting after surgery under general anesthesia: A case report	2
Bilateral ectopic third molars in maxillary sinus associated with dentigerous cyst identified with ophthalmic, nasal and maxillary complication: A rare case report	2
Blindness as a complication of Le Fort I osteotomy for maxillary distraction		REVIEW
Brain abscesses caused by oral infection	2
Branch Retinal Artery Occlusion following Dental Extraction
CAD/CAM-fabricated ceramic implant-supported single crowns made from lithium disilicate: Final results of a 5-year prospective cohort study	2
Care of the patient with an autism spectrum disorder by the general physician	2
Case series of laser-assisted treatment of excessive gingival display: an alternative treatment	2
Cataract surgery combined with ocular surface reconstruction in patients with severe cicatricial keratoconjunctivitis	2
Cavernous sinus thrombosis following dental extraction: a rare case report and forgotten entity	2
Ceramic vs composite veneering of full arch implant-supported zirconium frameworks: assessing patient preference and satisfaction. A crossover double-blind randomised controlled trial	2
Cerebral Abscess Associated With Odontogenic Bacteremias, Hypoxemia, and Iron Loading in Immunocompetent Patients With Right-to-Left Shunting Through Pulmonary Arteriovenous Malformations	2
Cesarean delivery is associated with celiac disease but not inflammatory bowel disease in children	2
Change in Posterior Pharyngeal Space After Counterclockwise Rotational Orthognathic Surgery for Class II Dentofacial Deformity Diagnosed With Obstructive Sleep Apnea Based on Cephalometric Analysis	2
Chronic post-surgical pain following the placement of dental implants in the maxilla: A case series	2
CLCN7-Related Osteopetrosis	2
Clinical and patient-centered outcomes following rehabilitation of atrophic edentulous maxilla using six implants placed simultaneously with bilateral maxillary sinus augmentation: a retrospective case series	2
Clinical and patient-reported outcomes of implants placed in autogenous bone grafts and implants placed in native bone: A case-control study with a follow-up of 5-16 years	2
Clinical and patient-reported outcomes of zirconia-based implant fixed dental prostheses: Results of a prospective case series 5 years after implant placement	2
Clinical and radiographic assessment of narrow-diameter and regular-diameter implants in the anterior and posterior jaw: 2 to 6 years of follow-up	2
Clinical and radiological evaluation of a template-guided (NobelGuide™) treatment concept	2
Clinical assessment of orofacial manifestations in 500 patients with multiple sclerosis	2
Clinical efficacy of the Er:YAG laser treatment on hypersensitive dentin	2
Clinical evaluation of 3 overdenture concepts with tooth roots and implants: 2-year results	1
Clinical evaluation of modified transalveolar sinus floor elevation and osteotome sinus floor elevation in posterior maxillae: study protocol for a randomized controlled trial	2
Clinical evaluation of piroxicam-FDDF and azithromycin in the prevention of complications associated with impacted lower third molar extraction	2
Clinical evaluation of short 6-mm implants alone, short 8-mm implants combined with osteotome sinus floor elevation and standard 10-mm implants combined with osteotome sinus floor elevation in posterior maxillae: study protocol for a randomized controlled trial	2
Clinical Investigation and Patient Satisfaction of Short Implants Versus Longer Implants with Osteotome Sinus Floor Elevation in Atrophic Posterior Maxillae: A Pilot Randomized Trial	2
Clinical outcome of metal- and all-ceramic resin-bonded fixed dental prostheses	2
Clinical outcomes and fusion rates following anterior lumbar interbody fusion with bone graft substitute i-FACTOR, an anorganic bone matrix/P-15 composite	2
Clinical performance of implant crowns with customized zirconia abutments: A prospective cohort study with a 4.5- to 8.8-year follow-up	2
Clinical performance of implant supported mandibular overdentures with cantilever bar and stud attachments: A retrospective study	2
Clinical profile and outcomes of management of orbital cellulitis in Upper Egypt	2
Clinical signs, symptoms, perceptions, and impact on quality of life in patients suffering from peri-implant diseases: a university-representative cross-sectional study	2
Clinical Vignettes, Part II: Eyes, Teeth, and Bone	1
Clinical, socioeconomic and patient outcomes of intensive versus conventional scaling and root planing in the treatment of periodontal infection	2
Cockayne Syndrome	2
Combination of a Hydraulic Device and Nanohydroxylapatite Paste for Minimally Invasive Transcrestal Sinus Floor Elevation: Procedure and 4-Year Results	2
Comparative Evaluation of Fixed Functional Cantilever Space Maintainer and Fixed Nonfunctional Space Maintainer: A Randomized Controlled Trial	2
Comparative evaluation of Nd:YAG laser and fluoride varnish for the treatment of dentinal hypersensitivity	2
Comparative evaluation of the effects of Nd:YAG and Er:YAG laser in dentin hypersensitivity treatment	2
Comparing membranes and bone substitutes in a one-stage procedure for horizontal bone augmentation. Three-year post-loading results of a double-blind randomised controlled trial	2
Comparing the Efficacy of a Compound Topical Anesthetic Versus Benzocaine: A Pilot Study	2
Comparison between two screws for maxillary expansion: a multicenter randomized controlled trial on patient's reported outcome measures	2
Comparison of analgesic and anti-inflammatory efficacy of selective and non-selective cyclooxygenase-2 inhibitors in dental implant surgery	2
Comparison of morbidity following the removal of mandibular third molar by lingual split, surgical bur and simplified split bone technique	2
Comparison of patient-centered outcomes after routine implant placement, teeth extraction, and periodontal surgical procedures	2
Comparison of the effectiveness of intraligamentary anesthesia and inferior alveolar nerve block on mandibular molar teeth in pediatric patients: a randomized controlled clinical study	1
Complication of an Odontogenic Infection to an Orbital Abscess: The Role of a Medical Fraudster ("Quack")
Complication rates and patient satisfaction with removable dentures	1
Complications associated with nasotracheal intubation and proposal of simple countermeasure	2
Complications in orthognathic surgery: A retrospective study of 5025 cases	1
Comprehensive dental treatment under general anesthesia for patients with homocystinuria	2
Computer-guided implant placement associated with computer-aided bone regeneration in the treatment of atrophied partially edentulous alveolar ridges: A proof-of-concept study	2
Congenital Deafness with Labyrinthine Aplasia, Microtia, and Microdontia	2
Congenital insensitivity to pain with anhidrosis: A report of two siblings with a novel mutation in (TrkA) NTRK1 gene in a Saudi family	2
Consequences of delay in screening, monitoring, and treatment of angiomyolipoma and tuberous sclerosis: A case report	2
Containment and contouring (CoCoon) technique: a biologically adequate approach to less invasive autogenous preimplant augmentation of bone	2
Conventional free-hand, dynamic navigation and static guided implant surgery produce similar short-term patient-reported outcome measures and experiences	2
Cooling effect on excimer laser photorefractive keratectomy	2
Cranial nerve injury after Le Fort I osteotomy
Crestal Bone Changes and Patient Satisfaction with Single Implant-Retained Mandibular Overdentures with Dalla Bona and Locator Attachments with Immediate Loading Protocols. A Randomized Controlled Clinical Study	2
Current Practice of Oral Care for Hematopoietic Stem Cell Transplant Patients: A Survey of the Eastern Mediterranean Blood and Marrow Transplantation Group	2
Current status survey of the extramural hospital management of venous thromboembolism after total hip and knee arthroplasty in China	2
Customized Three-Dimensional Printing Spacers for Bone Positioning in Orthognathic Surgery for Correction and Prevention of Facial Asymmetry	2
Delayed Orbital Emphysema Mimicking Orbital Cellulitis: An Uncommon Complication of Dental Surgery
Delayed-Onset Neuropathological Complications From a Foramen Magnum and Occipital Crest Focused Traumatic Brain Injury of the Vietnam War and Other Conflicts: Part I, Case Report	2
Dental and periodontal alterations in Berardinelli-Seip syndrome	2
Dental caries in type 1 diabetics: influence of systemic factors of the disease upon the development of dental caries	2
Dental CT and orthodontic implants: imaging technique and assessment of available bone volume in the hard palate	2
Dental, visual, auditory and olfactory complications in Paget's disease of bone	2
Dentists' knowledge about osteoporosis and their ability to identify the disease	2
Descemet-stripping automated endothelial keratoplasty in eyes with transscleral-sutured intraocular lenses	2
Design of a magnetically integrated microporous implant	2
Detecting Secondary Caries Lesions: A Systematic Review and Meta-analysis	2
Determination of the distance between the laryngoscope blade and the upper incisors during direct laryngoscopy: comparisons of a curved, an angulated straight, and two straight blades	2
DEVELOPMENT OF MACULAR ATROPHY AFTER PARS PLANA VITRECTOMY FOR MYOPIC TRACTION MACULOPATHY AND MACULAR HOLE RETINAL DETACHMENT IN PATHOLOGIC MYOPIA	2
Deviation of eye and transient blurring of vision after mandibular nerve anesthesia: report of a case
Diabetes Care in French Guiana: The Gap Between National Guidelines and Reality	2
Diagnosis, treatment, and prevention of cerebral palsy	1
Diplopia after inferior alveolar nerve block anesthesia: report of 2 cases and literature review
Diplopia after inferior alveolar nerve block: case report and related physiology
Diplopia following posterior superior alveolar nerve block: a case report and review of literature
Discontinuation of perioperative antiplatelet and anticoagulant therapy in stroke patients	2
Discrepancy between patient satisfaction and biologic complication rate in patients rehabilitated with overdentures and not participating in a structured maintenance program after 7 to 12 years of loading	2
Donor site evaluation: anterior iliac crest following secondary alveolar bone grafting	2
Eagle Syndrome: 3D endoscope-assisted anterior tonsillar fossa approach to styloid process	2
Eagle's syndrome mimicking dental pain: A case report with a novel surgical approach	2
Eales' disease with myelopathy	2
Early visual results with the rollable ThinOptX intraocular lens	2
Ectopic tooth in the maxillary sinus diagnosed with an ophthalmic complication	2
Effect of explaining radiographic information to the patient before third molar surgery	2
Effect of Horizontal Osteotomy Level on Complication Rates and Neurosensory Deficits After Sagittal Split Ramus Osteotomy	2
Effect of low-level laser therapy in reducing dentinal hypersensitivity and pain following periodontal flap surgery	2
Effect of nanosilver mouthwash on prevention of white spot lesions in patients undergoing fixed orthodontic treatment - a randomized double-blind clinical trial	2
Effect of perioperative cognitive behavioral interventions on pain, anxiety, and sleep quality in elderly patients after sinus floor elevation and immediate implantation: A randomized controlled trial	2
Effect of smoking on patient-reported postoperative complications following minor oral surgical procedures	2
Effect of systemic antibiotics on clinical and patient-reported outcomes of implant therapy - a multicenter randomized controlled clinical trial	2
Effect of visual impairment upon oral health care: a review	2
Effectiveness of temporary implants in teenage patients: a prospective clinical trial	1
Effects of Antibiotics on Bone and Soft-Tissue Healing Following Immediate Single-Tooth Implant Placement Into Sites With Apical Pathology	2
Effects of sea salt rinses on subjects undergone to oral surgery: a single blinded randomized controlled trial	2
Effects of the Preoperative Administration of Dexketoprofen Trometamol on Pain and Swelling After Implant Surgery: A Randomized, Double-Blind Controlled Trial	2
Efficacy and feasibility of frontozygomatic angle approach for extra oral maxillary nerve block in oral surgery: a descriptive clinical trial	1
Efficacy and safety of monoclonal antibody purified factor IX concentrate in haemophilia B patients undergoing surgical procedures	2
Efficacy of 4% articaine hydrochloride and 2% lignocaine hydrochloride in the extraction of maxillary premolars for orthodontic reasons	2
Endogenous endophthalmitis with subretinal abscess after dental procedures
Endoscope-assisted maxillary sinus floor augmentation with a mini-lateral window: A retrospective study	2
Endoscopic transseptal transsphenoidal surgery for pituitary tumors	2
Esophageal impacted dentures	2
Etiology and Pathophysiological Pathways of Ocular Complications Associated with Local Dental Anesthesia and Odontogenic Infections: A Systematic Review		REVIEW
Evaluation of a shape memory implant abutment system: An up to 6-month pilot clinical study	2
Evaluation of craniofacial surgery in the treatment of facial deformities	2
Evaluation of hypersensitivity after the placement of metal-ceramic crowns cemented with two luting agents: Long-term results of a prospective clinical study	2
Evaluation of Quality of Life After Mandibular Reconstruction Using a Novel Fixed Implant-Supported Dental Prosthesis Concept: A Pilot Study	2
Evaluation of subjective satisfaction of dental implant patients	2
Evaluation of the Diabetes Regional Coordination Path using the Diabetes Coordination Notebook in community-based diabetes care	2
Evaluation of the effect of low level laser therapy toothbrush in treatment of dentin hypersensitivity	2
Evaluation of the surgical difficulty in lower third molar extraction	2
Evaluation of two different occlusal patterns on single posterior implant-supported crowns: A 12-month prospective study of occlusal analysis	2
Extraocular muscle damage from dental implant penetration to the orbit
Extrasinus Complications From Odontogenic Sinusitis: A Systematic Review	2
Facial cellulitis associated with Pseudomonas aeruginosa complicating ophthalmic herpes zoster	2
FBN1-Related Marfan Syndrome	2
Feasibility and usefulness of recommended screenings at long-term follow-up clinics for hematopoietic cell transplant survivors	2
Feline head trauma: a CT analysis of skull fractures and their management in 75 cats	2
Four-unit fixed dental prostheses replacing the maxillary incisors supported by two narrow-diameter implants - a five-year case series	2
Fully digital versus conventional workflow for horizontal ridge augmentation with intraoral block bone: A randomized controlled clinical trial	2
Fully digital workflow for producing implant-supported overdentures milled from PMMA on titanium bars using PEEK as the female part/sliding mechanism in three clinical visits: A case report	2
Fungal feeding-line infections: beware the eyes and teeth	2
Globe penetration in a cat following maxillary nerve block for dental surgery	2
Gorlin and goltz syndrome: a case report with surgical review	2
Hallermann-Streiff syndrome: experience with 15 patients and review of the literature	2
Health of Gullah families in South Carolina with type 2 diabetes: diabetes self-management analysis from project SuGar	2
Healthy decision making: a new approach in health promotion using health state utilities	2
Herpes zoster ophthalmicus reactivation following maxillary sinus lift operation: A case report	2
High risk and low prevalence diseases: Orbital cellulitis	2
Histological, radiological, and clinical outcomes of sinus floor elevation using a lateral approach for pre-/post-extraction of the severely compromised maxillary molars: a study protocol for a randomized controlled trial	2
How confident are general dental practitioners in their decision to administer antibiotic prophylaxis? A questionnaire study	2
How to approach to the therapy of diabetes in the elderly	2
Hutchinson-Gilford Progeria Syndrome	2
Hyaluronic acid-based medical device and oral disorders: can it be used in paediatric dentistry?	2
Iatrogenic diplopia [corrected]	2
Immediate functional loading of dental implants supporting a bar-retained maxillary overdenture: preliminary 12-month results	2
Immediate versus Delayed Implantation for Single-Tooth Restoration of Maxillary Anterior Teeth: A Comparative Analysis on Efficacy	2
Implant-prosthetic rehabilitation of hemimaxillectomy defects with CAD/CAM suprastructures	2
Implant-prosthetic Rehabilitation with and without Platform Switching: A Retrospective Clinical Cohort Study	2
Incontinentia Pigmenti	2
Incontinentia pigmenti presenting as hypodontia in a 3-year-old girl: a case report	2
Incontinentia pigmenti: a rare cause of retinal vasculitis in children	2
Indscators of blood lipid profile, acute phase reactions and uric acid in patients with arterial hypertension combined with connective tissue dysplasia	2
Influence of early cerebrospinal fluid-guided diagnosis and early high-dose corticosteroid therapy on ocular outcomes of Vogt-Koyanagi-Harada disease	2
Intense, Instantaneous, and Shooting Pain During Local Anesthesia for Implant Surgery
Intermediate Autosomal Recessive Osteopetrosis With an Unusual Absence of Fractures	2
Internal Distraction Resulted in Improved Patient-Reported Outcomes for Midface Hypoplasia	2
Intraocular hemorrhage associated with dental implant surgery
Intraorbital abscess: a rare complication after maxillary molar extraction
Judgement on removal of asymptomatic mandibular third molars: influence of the perceived likelihood of pathology	2
Juvenile psammomatoid ossifying fibroma of the maxilla	2
Kabuki Syndrome	2
Kindler Syndrome	2
Knowledge and Attitude of Dental Surgeons about Ocular Complications Due to Dental Infection	1
Knowledge and attitude of dental surgeons in India toward ocular complications of intra-oral local anesthesia	2
Laparoscopic-Assisted Modified Intersphincter Resection for Ultralow Rectal Cancer	2
Laser therapy may be better than topical desensitizing agents for treating dentin hypersensitivity	2
Late complications of therapy in 213 children with localized, nonorbital soft-tissue sarcoma of the head and neck: A descriptive report from the Intergroup Rhabdomyosarcoma Studies (IRS)-II and - III. IRS Group of the Children's Cancer Group and the Pediatric Oncology Group	2
Late Toxicities of Intensity-Modulated Radiation Therapy for Head and Neck Rhabdomyosarcoma	2
Lateral and crestal bone planing antrostomy: a simplified surgical procedure to reduce the incidence of membrane perforation during maxillary sinus augmentation procedures	2
Localised scleroderma en coup de sabre affecting the skin, dentition and bone tissue within craniofacial neural crest fields. Clinical and radiographic study of six patients	2
Loeys-Dietz Syndrome	2
Long-term evaluation of cantilevered versus fixed-fixed resin-bonded fixed partial dentures for missing maxillary incisors	2
Long-term follow-up of patients with extensive segmental infantile hemangioma of the cervical or facial region: A French single-center prospective study	2
Long-Term Observation of Post Copings Retaining Overdenture Prostheses	2
Long-term outcome of cultivated oral mucosal epithelial sheet transplantation in treatment of total limbal stem cell deficiency	2
Long-term outcome of patients with or without osseointegrated implants after resection of mandibular ameloblastoma and reconstruction with vascularized bone graft: Functional assessment and quality of life	2
Long-term Outcomes Following Radiotherapy for Adolescent Patients With Nonmetastatic WHO Type III Nasopharyngeal Carcinoma	2
Loss of sight caused by calcium hydroxide paste accidentally splashed into the eye during endodontic treatment: case report	2
Loss of sight caused by calcium hydroxide paste accidentally splashed into the eye during endodontic treatment: case report	2
Lysine clonixinate in minor dental surgery: double-blind randomized parallel study versus paracetamol	1
Management of odontogenic orbital cellulitis	2
Management of patients with epidermolysis bullosa	2
Management of patients with prosthetic heart valves during non-cardiac surgery	2
Management of Primary Sjögren's Syndrome	2
Management of the adverse effects associated with intravenous bisphosphonates	2
Mandibular condylectomy with osteoarthrectomy with and without transfer of the temporalis muscle	2
Maxillary implant overdenture retained by four unsplinted attachments and opposed by a natural or fixed dentition: Five-year clinical outcomes. A prospective case series	2
Maxillary sinus augmentation using computer-aided design/computer-aided manufacturing (CAD/CAM) technology	2
Medical Applications of Collagen and Collagen-Based Materials	2
Midazolam conscious sedation in a large Danish municipal dental service for children and adolescents	2
Minimal invasiveness at dental implant placement: A systematic review with meta-analyses on flapless fully guided surgery	2
Minimally invasive (endoscopic-computer assisted) surgery: Technique and review	2
Minimally invasive flap compared to a trapezoidal flap in lateral approach maxillary sinus elevation procedures: Four-month post-loading results from a split-mouth randomised controlled trial	2
Mobility implants: a review	2
Mucopolysaccharidosis Type IVA	2
Multidisciplinary care for people with Parkinson's disease: the new kids on the block!	2
Multimedia article. Laparoscopic abdominoanal pull-through procedure for male patients with lower rectal cancer after chemoradiation therapy	2
Multisensory Preclinical Training Strategy of Periodontal Scaling for Undergraduates	2
Myths and misconceptions in general public toward ocular complications followed by the removal of upper teeth	1
Nasal floor augmentation for the reconstruction of the atrophic maxilla: a case series	2
Natural History and Progression of Craniofacial Fibrous Dysplasia: A Retrospective Evaluation of 114 Patients From Massachusetts General Hospital	2
Neurological manifestations of the oculodentodigital dysplasia syndrome	2
New headaches with normal inflammatory markers: an early atypical presentation of giant cell arteritis	2
Non-traumatic Occulomotor Nerve Palsy: A Rare Case Report and Discussion on Etiopathogenesis
NTRK1 Congenital Insensitivity to Pain with Anhidrosis	2
Objective shade matching, communication, and reproduction by combining dental photography and numeric shade quantification	2
Occular complications following dental local anesthesia		REVIEW
Ocular complications after posterior superior alveolar nerve block: a case of trochlear nerve palsy
Ocular complications associated with local anesthesia administration in dentistry		REVIEW
Ocular Impression-Taking-Which Material Is Best?	2
Oculomotor palsy following dental anesthesia
Odontogenic orbital abscess: a case report and review of literature	2	(no dental procedure)
Odontogenic Subperiosteal Abscess of the Lateral Orbit: Timely Recognition and Management	2
Odontoid-sparing transnasal approach for drainage of craniocervical epidural abscess	2
Ophthalmic complications following ocular penetration during routine dentistry in 13 cats	2
Ophthalmic complications of dental anesthesia: three new cases
Ophthalmic manifestations and complications of dental disease in dogs and cats	2
Ophthalmologic complications after administration of local anesthesia in dentistry: a systematic review		REVIEW
Ophthalmologic complications after intraoral local anesthesia		REVIEW
Ophthalmologic complications after intraoral local anesthesia: case report and review of literature		REVIEW
Optical surgical navigation-assisted removal of a foreign body using a splint to simplify the registration process: a case report	2
Oral health in the elderly with non-insulin-dependent diabetes mellitus	2
Oral Implant Restorations By Undergraduate Students: An Up To 5-Years Clinical Outcome	1
Oral status during radiotherapy and chemotherapy: a descriptive study of patient experiences and the occurrence of oral complications	2
Orbital Apex Syndrome Causing Blindness Secondary to a Vertical Root Fracture of a Tooth	2
Orbital cellulitis as a complication of mandibular odontogenic infection	2
Orbital Cellulitis Secondary to Dental Abscess in Children	2
Orbital complications in children: differential diagnosis of a challenging disease	2
Orbital Infection Threatening Blindness Due to Carious Primary Molars: An Interesting Case Report	2
Orbital Observation Chart: Significant in Orbital Fractures or Not?	2
Orbital penetration associated with tooth extraction	2
Orofacial features and medical profile of eight individuals with Kabuki syndrome	2
Osteo-odonto-keratoprosthesis surgery: a combined ocular-oral procedure for ocular blindness	2
Osteochondroma of the mandibular condyle: Indications for different surgical methods: A case series of 7 patients	2
Osteokeratoprosthesis Using Tibial Bone: Surgical Technique and Outcomes	2
Outcome of Reduction of Subcondylar Fracture in Retromandibular Transparotid Approach	1
Outcomes Assessment of Treating Completely Edentulous Patients with a Fixed Implant-Supported Profile Prosthesis Utilizing a Graftless Approach. Part 2: Patient-Related Outcomes	2
Outcomes following osteotome-mediated sinus floor elevation with Bio-Oss Collagen or no grafting material: a one-year single-blind randomized controlled trial	2
Outcomes reporting in systematic reviews on surgical endodontics: A scoping review for the development of a core outcome set	2
Pain and discomfort perceived during the initial stage of active fixed orthodontic treatment	2
Pain levels after third molar surgical removal: an evaluation of predictive variables	2
Paired observation on light-cured composite resin and nano-composite resin in dental caries repair	2
Pantothenate Kinase-Associated Neurodegeneration	2
Patient Reported Outcome Measures (PROMs) of posterior single-implant crowns using digital workflows: A randomized controlled trial with a three-year follow-up	1
Patient satisfaction 8-14 years after dental implant therapy - a questionnaire study	2
Patient satisfaction and oral health-related quality of life 10 years after implant placement	2
Patient satisfaction and prosthetic aspects with mini-implants retained mandibular overdentures. A 5-year prospective study	2
Patient Satisfaction and Prosthetic Complications of Maxillary Implant Overdentures Opposing Mandibular Implant Overdentures with Bar, Telescopic, and Stud Attachments: A 1-Year Prospective Trial	2
Patient satisfaction following dental implant treatment: A survey	2
Patient-reported outcome measures after routine periodontal and implant surgical procedures	2
Patient-reported outcomes and complication rates after lateral maxillary sinus floor elevation: a prospective study	1
Patient-reported outcomes of implant placement performed concomitantly with transcrestal sinus floor elevation or entirely in native bone	2
Patient's perception of recovery after osteotome-mediated sinus floor elevation with Bio-Oss collagen compared with no grafting material: a randomized single-blinded controlled trial	2
Patients' perceptions of implant therapy and maintenance: A questionnaire-based survey	2
Patterns of diabetic complications at jimma university specialized hospital, southwest ethiopia	2
Per anum intersphincteric rectal dissection with direct coloanal anastomosis for lower rectal cancer: the ultimate sphincter-preserving operation	2
Periodontal outcomes of anterior fixed partial dentures on teeth treated with the biologically oriented preparation technique: A 6-year prospective clinical trial	2
Periodontal regeneration with nano-hyroxyapatite-coated silk scaffolds in dogs	2
Periodontal soft tissue root coverage procedures: a systematic review from the AAP Regeneration Workshop	1
Periorbital Emphysema After Endoscopic Nasal Polyp Surgery	2
Phacoemulsification	1
Pilocarpine for Radiotherapy-Induced Dry Mouth and Dry Eyes: A Review of Clinical Effectiveness, Cost-Effectiveness, and Guidelines	2
POLR3-Related Leukodystrophy	2
Posterior Open Reduction and Interlaminae Compression Fusion for Os Odontoideum with Atlantoaxial Dislocation	2
Preliminary investigation comparing a detomidine continuous rate infusion combined with either morphine or buprenorphine for standing sedation in horses	2
Present status and future vision of the International Medical Co-operation for Leprosy	2
Prevalence and characteristics of talon cusps in Turkish population	2
Prevalence and risk factors for canine post-anesthetic aspiration pneumonia (1999-2009): a multicenter study	2
Prevalence of Interproximal Open Contacts Between Single-Implant Restorations and Adjacent Teeth	2
Prevention of oral lesions in children with acute lymphoblastic leukemia	2
Primary biliary cirrhosis: Pathophysiology, clinical presentation and therapy	2
Prospective Clinical Study of Zirconia Full-coverage Restorations on Teeth Prepared With Biologically Oriented Preparation Technique on Gingival Health: Results After Two-year Follow-up	1
Prospective cohort pilot study of 2-visit CAD/CAM monolithic complete dentures and implant-retained overdentures: Clinical and patient-centered outcomes	1
Prospective, randomized study of the efficacy of systemic cyclosporine in high-risk corneal transplantation	2
Prosthetic aspects and patient satisfaction with resilient liner and clip attachments for bar- and implant-retained mandibular overdentures: a 3-year randomized clinical study	1
Pulse oximetry monitoring of sedated pediatric dental patients	2
Quality of life after upper third molar removal: A prospective longitudinal study	2
Radiographic assessment of the response of teeth following trauma during screw placement for maxillo-mandibular fixation	2
Randomized Controlled Trial of Postoperative Sensitivity with Warm and Room Temperature Composite	1
Rare giant maxillay mucocele: A rare case report and literature review	2
Re: Ophthalmic complications following ocular penetration during routine dentistry in 13 cats	2
Re: Re: Ophthalmic complications following ocular penetration during routine dentistry in 13 cats	2
Reassessment of the Proteus syndrome literature: application of diagnostic criteria to published cases	2
Reconstruction of Orbital Floor Fractures with Titanium Micromesh: Our Experience	2
Reconstruction of the moderately atrophic edentulous maxilla with mandibular bone grafts	2
Rectal biopsy: what is the optimal procedure?	2
Rehabilitation of the edentulous mandible with implant-supported overdentures on telescopic abutments and immediate loading. A controlled prospective clinical study	2
Repeatable alignment--Part II: Consistent photographic alignment accuracy	2
Retinal ischemia following mandible tumor treatment with steroid injection
Retrobulbar abscess: rare complication after repair of an oroantral communication
Review: transanal endoscopic microsurgery (TEM)	2
Rieger's syndrome	2
Risk factors of hypomineralised second primary molars in a group of Iraqi schoolchildren	2
Risk Judgment by General Dental practitioners: Rational but Uninformed	2
Risk management strategies following analysis of cataract negligence claims	2
Safety in office-based anesthesia: an updated review of the literature from 2016 to 2019	2
Satisfaction analysis of patients with single implant treatments based on a questionnaire survey	2
Secondary fractures of Le Fort I osteotomy	2
Sedative-analgesic activity of remifentanil and effects of preoperative anxiety on perceived pain in outpatient mandibular third molar surgery	2
Shprintzen-Goldberg Syndrome	2
Sickle Cell Disease	2
Sickle cell disease with osteogenesis imperfecta	2
Simple and safe posterior superior alveolar nerve block	2
Six-year clinical performance of lithium disilicate glass-ceramic CAD-CAM versus metal-ceramic crowns	2
Sjögren's syndrome: diagnosis and management	2
Sjögren's Syndrome: Oral Manifestations and Treatment, a Dental Perspective	1
Sphenopalatine Ganglion Block with Botulinum Neurotoxin for Treating Trigeminal Neuralgia Using CAD/CAM-Derived Injection Guide	2
Stability, complications, implant survival, and patient satisfaction after Le Fort I osteotomy and interposed bone grafts: follow-up of 5-18 years	2
Staff senior versus staff junior en cirugía tiroidea. Supervisada: resultados y desafíos pedagógicos	2
Standardizing the evaluation criteria on treatment outcomes of mandibular implant overdentures: a systematic review	2
Stapled hemorrhoidopexy: a technique for applying the crucial purse string suture (MAMC Technique)	2
Strategies to better engage, educate, and empower patient compliance and safe lens wear: compliance: what we know, what we do not know, and what we need to know	2
Study of Clinicoepidemiology and Surgical Complications in Acute Invasive Fungal Rhinosinusitis	2
Sturge-Weber syndrome: Continued vigilance is needed	2
Subcutaneous and periorbital emphysema following dental procedure
Subcutaneous facial emphysema secondary to a dental procedure
Subperiosteal abscess of the orbit: an unusual complication of the third molar surgery
Subperiosteal orbital abscess from odontogenic origin: A case report	2
Success of fixed partial denture prostheses observed in a military dental centre: A cross-sectional study	2
Survival and success rates of soft-milled cobalt-chromium-ceramic full-arch screw-retained implant-supported prostheses: a 2- to 7-year follow-up retrospective study	2
Team Approach to Delayed Pediatric Vestibular Diagnosis: A Case Study	2
Temporary Blindness after Inferior Alveolar Nerve Block
Temporary Diplopia After Gow-Gates Injection: Case Report and Review
Temporary pupillary dilatation and ptosis: complications of PSA nerve block: a case report and review of literature
Temporo-Parietal Flap Incorporated Into a Modified Osteo-Odonto Keratoprostheses Protocol for Longevity of the Dental Lamina	2
The absolute contraindication for using nitrous oxide with intraocular gases and other dental considerations associated with vitreoretinal surgery	2
The Combination of Adaptive Convolutional Neural Network and Bag of Visual Words in Automatic Diagnosis of Third Molar Complications on Dental X-Ray Images	2
The efficacy of a porcine collagen matrix in keratinized mucosa width augmentation: a 10-year follow-up clinical prospective study	2
The Factors Affecting Orthodontic Pain with Periodontitis	2
The hemorrhoid laser procedure technique vs rubber band ligation: a randomized trial comparing 2 mini-invasive treatments for second- and third-degree hemorrhoids	1
The immediately loaded single implant-retained mandibular overdenture: a 36-month prospective study	2
The Impact of Aesthetics in Restorative Treatment Planning	2
The Importance of Integrated Care for Individuals With Intellectual and Developmental Disabilities	2
The memory stages of a spatial Y-maze task are not affected by a low dose of ketamine/midazolam	2
The patient general satisfaction of mandibular single-implant overdentures and conventional complete dentures: Study protocol for a randomized crossover trial	2
The relevance of health state utilities to lower third molar surgery	2
The Significance of Rhinologic Evaluation and Pretreatment for Patients Undergoing Two-Jaw Surgery Through Nasotracheal Intubation	2
Thermal effect on corneal incisions with different phacoemulsification ultrasonic tips	2
Thirteen cases of Niikawa-Kuroki syndrome: report and review with emphasis on medical complications and preventive management	2
Three-year clinical performance of posterior monolithic zirconia single crowns	2
Three-year observations on the effect of different cusp inclinations on the restoration of short maxillary first molar implants: A randomized controlled trial	1
Trabeculotomy combined with phacoemulsification, intraocular lens implantation and sinusotomy for exfoliation glaucoma	2
Transanal Suture Mucopexy for Hemorrhoids	2
Transcervical double mandibular osteotomy approach to the infratemporal fossa	2
Transient diplopia: A loco regional complication of inferior alveolar nerve block
Transient facial nerve palsy following dental local anaesthesia
Transient partial ophthalmoplegia and Horner's syndrome after intraoral local anesthesia
Transient unilateral vision loss in a dog following inadvertent intravitreal injection of bupivacaine during a dental procedure	2
Transitory paresis of the lateral pterygoid muscle during a posterior superior alveolar nerve block--a case report
Transoral versus extraoral approach for mandibular angle fractures: A comparative study	2
Transplantation of human limbal epithelium cultivated on amniotic membrane for the treatment of severe ocular surface disorders	2
Traumatic dental injuries and their sequelae in visually impaired adolescents	2
Treatment planning complications and surgical miscues	2
Trismus and oral health conditions during diagnosis of malignant oral neoplasms	2
Tuberous Sclerosis Complex	2
Two-piece zirconia implants supporting all-ceramic crowns: Six-year results of a prospective cohort study	2
U.S. Dental School Deans' Views on the Value of Patient-Reported Outcome Measures in Dentistry	2
Unilateral Vision Loss after a Dental Visit
Unilateral visual impairment after a dental procedure: Case report
Unilateral visual impairment after a dental procedure: Case report
Use of autogenous bone versus deproteinised bovine bone matrix in one-stage lateral sinus floor elevation in severely atrophied maxillae: A 7-year randomised controlled trial	2
Vaccination, screening for malignancy, and health maintenance of the liver transplant recipient	2
Vertical soft tissue augmentation to treat implant esthetic complications: A prospective clinical and volumetric case series	1
Visual Loss After Intraoral Local Anesthesia for the Removal of Circumzygomatic and Circum-Mandibular Wires: A Case Report
Who is playing doctor? -- The gap between self-perceived versus professionally diagnosed chronic conditions among the underserved minority	2
X-Linked Myotubular Myopathy	2
Zygomatic bone fractures complicated by retrobulbar haemorrhage	2
Study of Clinicoepidemiology and Surgical Complications in Acute Invasive Fungal Rhinosinusitis	2

## Sheet: Embase
TITLES - EMBASE (after duplicates removal)	Exclusion	Legend
A 1-year prospective cohort study on mandibular overdentures retained by mini dental implants.	2	Study type: 1
A 5-year prospective study of single-tooth replacements supported by the Astra Tech¬Æ implant: A pilot study	2	Title/Abstract: 2
A case of mucormycosis in a diabetic patient	2	Selected articles
A case of nasolabial cyst with unusual ocular complication	2	Included articles: 4
A case series of paediatric primary Sj√∂gren's syndrome: Differential diagnoses and multidisciplinary management	2
A comparative evaluation of King Vision video laryngoscope (Channelled blade), McCoy, and Macintosh laryngoscopes for tracheal intubation in patients with immobilized cervical spine	2
A Digitally Generated 3D Dental Model for Assessment of Radiotherapy Doses to the Dentition in Oropharyngeal Cancer Patients for Pre-IMRT Dental Treatment Planning	2
A five-year retrospective study on the use of concentrated growth factor (cgf)on dental patients undergoing oral regenerative therapy	2
A giant headache: A giant cell imposter	2
A prospective, longitudinal study on effectiveness of king vision video assisted laryngoscope and mccoy laryngoscope in patients with simulated restricted neck mobility	1
A retrospective study on efficacy of transpupillary diode laser retinal photohotocoagulation for treatment of retinal tears	2
A survey of extubation practice and experience with advanced techniques	2
Accurate 3D mandibular VMAT dose prediction from 18-FDG pet derived auto contours: Streamlined ORN prophylaxis	2
Acute osteomyelitis of the maxilla in the newbom	2
Adhesively restored anterior maxillary dentitions affected by severe erosion: up to 6-year results of a prospective clinical study.	2
Aloe vera: An ancient herb for radiation induced xerostomia and oral fibrosis	2
Alveolar transport distraction osteogenesis and implant placement: A new frontier	2
An atypical presentation of giant cell arteritis with scalp lumps: A case report	2
Anaesthesia in The Gambia.	2
Analysis of the risks associated with using dietary supplements by patients in the pre-operative period	2
Anesthetic management of a dental patient with panhypopituitarism	2
Antenatal and postnatal imaging of hallermann-streiff syndrome: Two cases	2
Assessment of preemptive analgesic effect of Caldolor¬Æ vs Ofirmev¬Æ on third molar surgery: A prospective, randomized, double-blinded pilot study	2
Assessment of the quality of life and psychometric assessment after keratoplasty with VFQ-25	2
Audit of compliance with tuberous sclerosis guidelines in a paediat-ric cohort attending cork university hospital	2
Awareness of cataract among females ‚Äì A questionnaire study	2
Brain abscesses caused by oral infection.	2
Bridging therapy with sodium bemiparin at therapeutic-dose: Experience in our hospital	2
Calvarial bone grafts to augment the atrophied maxilla: Experience, morbidity and histology	2
Carbonic anhydrase deficiency: Three siblings	2
Case report-a case of rothia denticariosa endocarditis with severe complications	2
Characterization of the second patient with Hermansky-Pudlak Syndrome type-7 (HPS7), and a novel HPS1 mutation. Value of an autozygosity mapping approach to prioritize mutation screening in HPS	2
Childhood outcome of antenatally diagnosed cleft lip and palate	2
Cigarette Smoke Exposure and Lung Health	2
Clinical and patient-reported outcomes of implants placed in autogenous bone grafts and implants placed in native bone: A case-control study with a follow-up of 5-16¬†years	1
Clinical and patient-reported outcomes of zirconia-based implant fixed dental prostheses: Results of a prospective case series 5¬†years after implant placement	2
Clinical and radiological evaluation of a template-guided (NobelGuide‚Ñ¢) treatment concept	2
CLINICAL EVALUATION OF GELATAMP DENTAL DRESSING FOLLOWING DENTAL EXTRACTION IN PATIENTS UNDER ASPIRIN AND CLOPIDOGREL THERAPY-A RANDOMIZED CONTROL CLINICAL STUDY	2
Clinical manifestations of XLH throughout the lifecourse	2
CLINICAL STUDY OF COVID ASSOCIATED RHINO-ORBITAL MUCOR MYCOSIS IN STATE COVID HOSPITAL	2
Clinical, socioeconomic and patient outcomes of intensive versus conventional scaling and root planing in the treatment of periodontal infection.	2
Comparing retrobulbar and topical anaesthesia in cataract surgery	2
Comparison of the glidescope¬Æ with the macintosh laryngoscope in endotracheal intubation during uninterrupted mechanical chest compression: A randomised crossover manikin study	2
Complications of vascular Ehlers-Danlos syndrome	2
Comprehensive dental treatment under general anesthesia for patients with homocystinuria.	2
Consequences of delay in screening, monitoring, and treatment of angiomyolipoma and tuberous sclerosis: A case report	2
Death due to dental disease: Streptococcus dysgalactiae subspecies equisimilis endocarditis	2
Dental and periodontal alterations in Berardinelli-Seip syndrome.	2
Dental antibiotic prophylaxis: Are we doing enough?	2
Dental caries-associated microorganisms in asthmatic children	2
Dental erosions in patients with silent gastro-oesophageal reflux disease (GERD): Characteristics and clinical course with proton pump inhibitor treatment	2
Dentists‚Äô knowledge about osteoporosis and their ability to identify the disease	2
Diplopia due to local anesthesia. A very rare complication
Dissecting a family history	2
DNA repair disorders: Have paediatric neurologists seen the light?	2
Don't get bit: The strange story of one TEF	2
Dyskeratosis Congenita - Case Report and Literature Review	2
E-Scooters and Craniofacial Trauma: A Systematic Review	2
Efficacy of pre-emptive lornoxicam on postoperative analgesia and edema after surgical removal of mandibular third molars	2
Efficacy of the glidescope double lumen tube stylet	2
Endoscopic posterior nasal neurectomy: An alternative to vidian neurectomy	2
Establishing a database for quality assessment of pediatric surgical missions	2
Evaluation of post operative soft tissue complications of orthodontic mini-implants at different loading times‚Äì An in-vivo study	2
Extensive tophaceous pseudogout of TMJ with intracranial and infratemporal extension managed with a unique surgical approach: A case report	2
Facial trauma and injury in children	2
Factor associated with patient satisfaction following dental implant therapy in partial edentulous patients	2
Full mandibular rehabilitation with the trefoil concep	2
Fulminant severe HELLP syndrome in early onset preeclampsia: A case report	2
Glidescope could improve the safety of intraoperative transoesophageal echocardiography	2
Hamamy syndrome with bilateral optic canal stenosis and hearing loss	2
Healthy decision making: a new approach in health promotion using health state utilities.	2
Hereditary hemorrhagic telangiectasia and a recurrent brain abscess	2
How confident are general dental practitioners in their decision to administer antibiotic prophylaxis? A questionnaire study.	2
Improvement of endogenous prevention of dental caries in children in organized children's groups	2
Injection complications and change in keloid height following intralesional injection of lesions: a novel injection system compared with the traditional method	2
Intra-operative upper endoscopy by a surgical physician assistant in bariatric surgery patients: Results and description of training protocol	2
Intraorbital abscess caused by complicated sinusitis	2
Is local anesthetic-induced myotoxicity a real complication of regional anesthesia? a systematic review of the evidence and empirical analysis of the implications		REVIEW
Jeune syndrome	2
Judgement on removal of asymptomatic mandibular third molars: influence of the perceived likelihood of pathology.	2
Late effects in survivors of infant acute lymphoblastic leukemia from the 3 consecutive japanese nationwide clinical trials	2
Latrogenic diplopia	2
Le Fort I osteotomy anatomo-tomographic referrings in a sample of the Colombian population	2
Loss of sight caused by calcium hydroxide paste accidentally splashed into the eye during endodontic treatment: case report.	2
Management of acute sinusitis	2
Management of medical emergencies in dental office	2
Management of patients with prosthetic heart valves during non-cardiac surgery.	2
Manifestation of anterior necrotising scleritis and reactive infectious mucocutaneous eruption after COVID-19 2022: A case report	2
Medical emergencies in dentistry-an update	2
Medical management of a facial cleft	2
Mobility implants: a review.	2
MPS 1-haematopoietic stem cell transplant: The Irish experience	2
Mucormycoses in Covid-19 Patients	2
Multi-disciplinary approach in the management of adult patients with epidermolysis bullosa	2
Natural History of Fibrous Dysplasia and McCune-Albright Syndrome	2
Neurodental Complications: A Comprehensive Review		REVIEW
Neurosensory, aesthetic and dental late effects of childhood cancer therapy	2
Ocular impression-taking - Which material is best?	2
Oculodentodigital dysplasia: plastic treatments and self-esteem estimation	2
Ophthalmic complications of dental origin. Therapeutic approach for the dentist	2
Ophthalmic manifestations and complications of dental disease in dogs and cats.	2
Ophthalmoplegia, ptosis & amaurosis secondary to infraorbital block post le fort i osteotomy in a cleft patient: A case report and review of literature
Oral health in the elderly with non-insulin-dependent diabetes mellitus.	2
Orbital penetration associated with tooth extraction.	2
Orotracheal versus nasotracheal intubation: A prospective observational study	2
Osteopetrosis and its typical Radiographic findings: A rare case report	2
Outcome of Tempromandibular Joint Arthroscopic Lysis and Lavage for management of Temporomandibular Joint Disorders	2
P.31Survey of the actual state of medical care of patients with myotonic dystrophy in Japan	2
Paget's disease: A case report	2
Parry romberg syndrome complicated by neuroretinitis: A case report	2
Patient satisfaction and oral health-related quality of life 10¬†years after implant placement	2
Patient-related outcome measures and clinical evaluation of dental implant therapy in the elderly population ‚Äì a cross-sectional study	2
Patients in intensity care unit the role of mouth	2
Periorbital emphysema following dental procedure: A case report and literature review
Phenotypic overlap between spondyloepimetaphyseal dysplasia with joint laxity type 2 and Morquio syndrome type A: Case report	2
Postkeratoplasty Atopic Sclerokeratitis in Keratoconus Patients	2
Potential role of photobiostimulation in the management of hyposalivation and xerostomia in patients with oral cGVHD	2
Potentially fatal conjunctival hyperemia: the danger triangle of the face	2
Pre- and post-operative anxiety in patients undergoing dental extractions	2
Prevalence of Kennedy's Classes in Partial Edentulism - A cross-sectional study	2
Primary human urothelial cell culture on a matrix of spider silk: A novel technique in bladder reconstruction	2
Primary radiation therapy for adolescent and young adult patients with nasopharyngeal cancer	2
Prospective assessment of binocular visual outcomes after staged implantation of diffractive multifocal intraocular lenses with three near additional powers	1
Quantitative and endoscopic characterization of silent gastroesophageal disease (GERD) in patients with advanced dental erosions	2
Relationship between ocular side effects and dental local anesthesia-a review		REVIEW
Renal stone disease in anXVIII centurymummy from Popoli, central Italy	2
Repeatable alignment--Part II: Consistent photographic alignment accuracy.	2
Results of using bridging therapy with sodium Bemiparin at therapeutic-dose	2
Retrobulbar hemorrhage following tooth extraction: Case report & anatomical correlation
Reversible myeloneuropathy in a young woman	2
Risk factors of hypomineralised second primary molars in a group of Iraqi schoolchildren.	2
Role of steroids in reduction of morbidity following mandibular wisdom tooth surgery	2
Skin cancer of the nose: Outcome in 405 cases treated with high dose radiation therapy	2
Status of oral hygiene among physically challenged people in Madurai District	2
Striking visual consequence of a complication of dental development	2
Surgical treatment of multiple osteomas of craniofacial bones associated to Gardner Syndrome: Case report	2
Technical characters of model establishment of penetrating corneal transplantation in rats	2
The difference in the clinical characteristics of unilateral Oral Dysesthesia patients with or without trigeminal neurovascular compression	2
The Effect of Total Power of Nd:YAG Laser on Intra-Ocular Pressure and Anterior Chamber Reaction after YAG Laser Capsulotomy	2
The emerging role of serratiopeptidase in oral surgery: Literature update	2
The Influence Of Size Of Nd:YAG Capsulotomy On Refraction, Anterior Chamber Depth And Patients Symptoms	2
The Irish experience in paediatric parry romberg syndrome - A case series highlighting management and surgical outcomes	2
The mental foramen segmentation and location detection on digital orthopantomogram radiographs by using deep learning	2
The relevance of health state utilities to lower third molar surgery.	2
The use of a novel offset mandible dorsoventral projection in evaluation of maxillary cheek tooth exodontia	2
The utility of 18-FDG PET to streamline dental extractions prior to radiation therapy using volumetric modulated arc therapy (VMAT)	2
Thermal vision examination of vasoconstriction and vasodilatation of blood vessels under the influence of local anesthetic solutions	2
Three-dimensional rendering of mandibular dose distribution: An aid in long-term dental care	2
Tracheal intubation by anesthesiology medical residents comparing Airtraq¬Æ with the Macintosh laryngoscope-a prospective study on mannequins	2
Treacher collins syndrome	2
Use of Nd: YAP laser in interventional pulmonology	2
Use of neodymium and yttrium and aluminum and Perovskite (Nd:YAP) laser in Interventional Pulmonology	2
Very long-term follow up of 83 adults who underwent allogeneic HSCT in childhood for primary immunodeficiency (PID): A single centre experience	2
What you see is what you get: Visual field deficit heralding cerebral venous thrombosis	2
Who is playing doctor? - The gap between self-perceived versus professionally diagnosed chronic conditions among the underserved minority	2
Wide awake local anaesthesia no tourniquet technique (WALANT)	2
Zygomatic bone fractures complicated by retrobulbar haemorrhage.	2
Team Approach to Delayed Pediatric Vestibular Diagnosis: A Case Study	2
‚ÄòPillow technique‚Äô to improve lip support in the context of zygoma implant rehabilitation	2
High risk and low prevalence diseases: Orbital cellulitis	2
Comparison of the effectiveness of intraligamentary anesthesia and inferior alveolar nerve block on mandibular molar teeth in pediatric patients: a randomized controlled clinical study	2
Patient satisfaction following dental implant treatment: A survey	2
Abstract #1407325: Acromegalic Arthropathy Masquerading as Rheumatoid Arthritis- A Diagnostic Challenge	2
Necrotizing Skin and Soft Tissue Infections in Patients Suspected to Have Cutaneous Manifestations of Underlying Malignancy	2
A Rare Case of Sjogren's Syndrome Following Steven Johnson Syndrome and Bronchiolitis Obliterans in a 15-year-old Female	2
Multisensory Preclinical Training Strategy of Periodontal Scaling for Undergraduates	2
Pycnodysostosis in children and adults	2
TONGUE TWISTER LEADS TO BLINDNESS: AN UNUSUAL PRESENTATION OF GCA	2
Minimal invasiveness at dental implant placement: A systematic review with meta-analyses on flapless fully guided surgery	2
Initial health assessments for unaccompanied asylum-seeking children: advice and good practice	2
Awareness and Perception of New AYUSH Guidelines among Dentists of Chennai, Tamil Nadu, India: A Questionnaire Survey	2
A rare case of gingival necrosis following an extraoral injection of dermal filler	2
Long-term follow-up of patients with extensive segmental infantile hemangioma of the cervical or facial region: A French single-center prospective study	2
Effect of perioperative cognitive behavioral interventions on pain, anxiety, and sleep quality in elderly patients after sinus floor elevation and immediate implantation: A randomized controlled trial	2

## Sheet: Cross-references
TITLES
Permanent vision loss in one eye following administration of local anesthesia for a dental extraction
Bilateral carotid artery dissection after dental work
Internal carotid artery dissection after inferior alveolar nerve block for third molar dental care presented as hypoglossal nerve palsy
Anterior ischemic optic neuropathy after dental extraction
Odontogenic Orbital Cellulitis.
Periorbital oedema and surgical emphysema, an unusual complication of a dental procedure: a case report
Orbital emphysema: a case report and comprehensive review of the literature
Ipsilateral, isolated amaurosis after inferior alveolar nerve block: report of two rare cases.
Amaurosis, an unusual complication secondary to inferior alveolar nerve anesthesia: a case report and literature review
Symptomatogenic acute cervical artery dissection following dental procedure — case series
Acute cervical artery dissection after a dental procedure due to a second inferior molar infection.
Painful ophthalmoplegia following dental procedure
Pneumomediastinum and subcutaneous emphysema after dental extraction detected incidentally by regular medical checkup: a case report
Orbital, mediastinal, and cervicofacial subcutaneous emphysema after endodontic retreatment of a mandibular premolar: a case report
Transient diplopia in dental outpatient clinic: an uncommon iatrogenic event
Cervical sympathetic block following intraoral local anesthesia
Transient uniocular blindness after dental extraction under general anaesthetic
Orbital cellulitis following dental extraction
Retrobulbar hematoma after third molar extraction
Maxillary tuberosity fracture and ophthalmologic complications following removal of maxillary third molar
Rare ocular and cutaneous complication of inferior alveolar nerve block
Temporary uniocular blindness and ophthalmoplegia associated with a mandibular block injection. A case report.
Ocular complications after inferior alveolar nerve block: A case report.
Transient loss of power of accommodation in 1 eye following inferior alveolar nerve block: Report of 2 cases.
Amaurosis, ophthalmoplegia, ptosis, mydriasis and periorbital blanching following inferior nerve anesthesia
Orbital emphysema causing vision loss after a dental extraction
Transient Amaurosis after Mandibular Nerve Block

## Sheet: Selected articles
TITLES	PUBLICATION DATES
Temporary Diplopia After Gow-Gates Injection: Case Report and Review	2016	Not included in Cody Lo et al. article
Ophthalmic complications of dental anesthesia: three new cases	2005
Acute retrobulbar hemorrhage after tooth extraction: Case report and treatment of a rare condition	2021
Intense, Instantaneous, and Shooting Pain During Local Anesthesia for Implant Surgery	2018
Branch Retinal Artery Occlusion following Dental Extraction	2014
A rare case report of pseudomyopia after impacted teeth extraction under general anesthesia	2022
Unilateral visual impairment after a dental procedure: Case report	2021
Diplopia after inferior alveolar nerve block anesthesia: report of 2 cases and literature review	2009
Unilateral Vision Loss after a Dental Visit	2018
Temporary Blindness after Inferior Alveolar Nerve Block	2017
Transient diplopia and ophthalmoplegia following dental anaesthesia. Review of the literature and case report	2018
Complication of an Odontogenic Infection to an Orbital Abscess: The Role of a Medical Fraudster ("Quack")	2018
Retinal ischemia following mandible tumor treatment with steroid injection	2020
Cranial nerve injury after Le Fort I osteotomy	2011
Transient facial nerve palsy following dental local anaesthesia	2020
Oculomotor palsy following dental anesthesia	1976
A Case Report on Contralateral Transient Diplopia After Regional Dental Anaesthesia: Do Anatomical Variations Play a Key Role?	2022
Transient diplopia: A loco regional complication of inferior alveolar nerve block	2019
Retrobulbar abscess: rare complication after repair of an oroantral communication	2018
Visual Loss After Intraoral Local Anesthesia for the Removal of Circumzygomatic and Circum-Mandibular Wires: A Case Report	2015
Delayed Orbital Emphysema Mimicking Orbital Cellulitis: An Uncommon Complication of Dental Surgery	2019
Diplopia after inferior alveolar nerve block: case report and related physiology	2015
Subcutaneous facial emphysema secondary to a dental procedure	2021
Extraocular muscle damage from dental implant penetration to the orbit	2016
Endogenous endophthalmitis with subretinal abscess after dental procedures	2005
Diplopia following posterior superior alveolar nerve block: a case report and review of literature	2022
Intraorbital abscess: a rare complication after maxillary molar extraction	2005
Subcutaneous and periorbital emphysema following dental procedure	2014
Ocular complications after posterior superior alveolar nerve block: a case of trochlear nerve palsy	2013
A case of transient diplopia and ophthalmoplegia following dental anesthesia	2019
Intraocular hemorrhage associated with dental implant surgery	1996
Subperiosteal abscess of the orbit: an unusual complication of the third molar surgery	2006
Temporary pupillary dilatation and ptosis: complications of PSA nerve block: a case report and review of literature	2009
Optic nerve ischemia as a complication of dental extraction: a case report	2004
Non-traumatic Occulomotor Nerve Palsy: A Rare Case Report and Discussion on Etiopathogenesis	2015
Transitory paresis of the lateral pterygoid muscle during a posterior superior alveolar nerve block--a case report	2007
Deviation of eye and transient blurring of vision after mandibular nerve anesthesia: report of a case	1962
Case report: acute unilateral loss of visual acuity after a visit to the dentist: an unusual complication after the use of an anesthetic combined with adrenaline	2004
Transient partial ophthalmoplegia and Horner's syndrome after intraoral local anesthesia	2005
Diplopia due to local anesthesia. A very rare complication	2021
Ophthalmoplegia, ptosis & amaurosis secondary to infraorbital block post le fort i osteotomy in a cleft patient: A case report and review of literature	2020
Periorbital emphysema following dental procedure: A case report and literature review	2017
Retrobulbar hemorrhage following tooth extraction: Case report & anatomical correlation	2020
Permanent vision loss in one eye following administration of local anesthesia for a dental extraction	2005
Bilateral carotid artery dissection after dental work	2007
Internal carotid artery dissection after inferior alveolar nerve block for third molar dental care presented as hypoglossal nerve palsy	2012
Anterior ischemic optic neuropathy after dental extraction	2019
Odontogenic Orbital Cellulitis.	2008
Periorbital oedema and surgical emphysema, an unusual complication of a dental procedure: a case report	2009
Orbital emphysema: a case report and comprehensive review of the literature	2019
Ipsilateral, isolated amaurosis after inferior alveolar nerve block: report of two rare cases	2013
Amaurosis, an unusual complication secondary to inferior alveolar nerve anesthesia: a case report and literature review	2018
Symptomatogenic acute cervical artery dissection following dental procedure — case series	2016
Acute cervical artery dissection after a dental procedure due to a second inferior molar infection	2015
Painful ophthalmoplegia following dental procedure	2013
Pneumomediastinum and subcutaneous emphysema after dental extraction detected incidentally by regular medical checkup: a case report	2009
Orbital, mediastinal, and cervicofacial subcutaneous emphysema after endodontic retreatment of a mandibular premolar: a case report	2014
Transient diplopia in dental outpatient clinic: an uncommon iatrogenic event	2010
Cervical sympathetic block following intraoral local anesthesia	1979
Transient uniocular blindness after dental extraction under general anaesthetic	1993
Orbital cellulitis following dental extraction	1984
Retrobulbar hematoma after third molar extraction	2010
Maxillary tuberosity fracture and ophthalmologic complications following removal of maxillary third molar	2017
Rare ocular and cutaneous complication of inferior alveolar nerve block	2006
Temporary uniocular blindness and ophthalmoplegia associated with a mandibular block injection. A case report.	2000
Ocular complications after inferior alveolar nerve block: A case report.	2010
Transient loss of power of accommodation in 1 eye following inferior alveolar nerve block: Report of 2 cases.	2006
Amaurosis, ophthalmoplegia, ptosis, mydriasis and periorbital blanching following inferior nerve anesthesia	2011
Orbital emphysema causing vision loss after a dental extraction	1990
Transient Amaurosis after Mandibular Nerve Block	1967

## Sheet: Table S1
Title of the Study	Year of Publication	Type of Study	Dental Procedures Causing Complications	Resulting Ophthalmic Complications	Onset From Procedures to Complication	Proposed Mechanism	Treatment and Outcomes	Results of the Study (Number of Cases, etc.)	Other Details
Temporary Diplopia After Gow-Gates Injection: Case Report and Review	2016	Case report	Gow-Gates mandibular block injection	Binocular diplopia	Few minutes	Temporary CN paralysis for III, IV, and VI due to intravenous injection into the pterygoid venous plexus with retrograde flow of the anesthetic solution to the cavernous sinus	No treatment and transient symptoms resolved (15 min)	1 case	Importance to aspirate prior to depositing the local anesthetic solution
Ophthalmic complications of dental anesthesia: three new cases	2005	Case series	Anesthesia of upper alveolar teeth	Two cases involving optic neuropathy, and one involving ipsilateral abduction paresis and mydriasis.	Immediately for the two optic neuropathy and 3h for the abduction deficit	Diffusion, inadvertent needle penetration into the orbit, venous injection, or retrograde arterial injection by which the anesthetic agent reaches the cavernous sinus or orbit to cause the deficits.	Transient symptoms except in one patient, the optic neuropathy did not recover	3 cases
Acute retrobulbar hemorrhage after tooth extraction: Case report and treatment of a rare condition	2021	Case report	Extraction of molar teeth	Retrobulbar hemorrhage	Immediately	Bleeding of the posterior superior alveolar artery or pterygoid plexus of veins into the pterygopalatine fossa through the pterygomaxillary fissure with extension into the orbit through the inferior orbital fissure	Lateral canthotomy and inferior cantholysis. Full recovery	1 case	Importance of early recognition of orbital compartment syndrome
Intense, Instantaneous, and Shooting Pain During Local Anesthesia for Implant Surgery	2018	Case series	Inferior mandibular alveolar nerve block anesthesia	2 cases: Vision alteration or paralysis of the extra-ocular muscles drooping eyelid due to paralysis of the levator palpebrae superioris muscle and signs of numbness	Immediately	In patient with injection of local anesthesia into an artery, it produces vasoconstrictor immediately. In some individuals, the infraorbital artery gives off an orbital branch. This branch supplies the soft tissue of the orbital floor, lacrimal sac, nasolacrimal duct, and also has small divisions to the inferior rectus, superior oblique, and orbicularis muscles. It anastomoses with branches of th…	No treatment and transient symptoms resolved (30 min)	2 cases
Branch Retinal Artery Occlusion following Dental Extraction	2014	Case report	Extraction of third molar teeth	Branch retinal artery occlusion	Few hours	The artery begins with intra-arterial administration of the anesthetic solution and reaches the eye following the maxillary artery/inferior alveolar artery, middle meningeal artery, and ophthalmic artery route. The active ingredient or the epinephrine could result in ischemia and necrosis of the retinal tissue. Another hypothesis is the embolic occlusion of the retinal artery.	No treatment and permanent visual loss	1 case
A rare case report of pseudomyopia after impacted teeth extraction under general anesthesia	2022	Case report	Tooths extraction (7) under general anesthesia	Pseudomyopia	Immediately	Lidocaine toxicity with an unknown etiology or the temporary effect of medications such as glycopyrrolate (used to reduce excessive saliva) or pyridostigmine (used to reverse the effect of muscle relaxants) induced a spasm of the ciliary muscle	No treatment and transient symptoms resolved (2 days)	1 case
Unilateral visual impairment after a dental procedure: Case report	2021	Case report	Tooth extraction with intraoral anaesthesia	Visual loss (VA: 20/100)	2 days	Inadvertent retrograde flow via inferior veine infiltrated. Anaesthetic solution could have retrogradely reached the cavernous sinus via the pterygoid plexus.	No treatment and transient symptoms resolved (6 months)	1 case
Diplopia after inferior alveolar nerve block anesthesia: report of 2 cases and literature review	2009	Case series	Inferior alveolar nerve block anesthesia	Diplopia	Immediately	1) Anesthesia flow from the maxillary artery into the middle meningeal artery to the ophthalmic artery 2) Malfunction of the extraocular muscles after diffusion of the anesthetic solution to the infratemporal fossa, pterygomaxillary fossa, inferior orbital fissure, or orbital cavity, owing to anesthetizing into the abductor muscle	No treatment and transient symptoms resolved (15 min and 1 hour)	2 cases
Unilateral Vision Loss after a Dental Visit	2018	Case report	Anesthesia of upper left maxillary	Visual loss (VA: 20/25) and cilioretinal artery occlusion with optic disc swelling	5 days	Inadvertent intravascular injection: Epinephrine that reaches the orbit can induce vasoconstriction of the ophthalmic or ciliary arteries.	Aspirine 100 mg as prophylaxis. Transient symptoms resolved (10 weeks)	1 case
Temporary Blindness after Inferior Alveolar Nerve Block	2017	Case report	Inferior alveolar nerve block anesthesia	Ipsilateral blindness	1 minute	Intravascular injection of anaesthetic agent into inferior alveolar artery and backflow of anaesthetic agent into internal maxillary artery and ophthalmic artery	No treatment and transient symptoms resolved (30 min)	1 case
Transient diplopia and ophthalmoplegia following dental anaesthesia. Review of the literature and case report	2018	Case report	Inferior alveolar nerve block anesthesia	Ophthalmoplegia with diplopia	5 min	Les anesthésiques locaux peuvent inhiber la fonction des muscles externes de l'œil de deux manières : en se propageant directement aux muscles ou via le système nerveux. Si cela touche une artère, qui s'anastomose intracrâniennement avec les artères alimentant les muscles externes de l'œil, peut entraîner une paralysie musculaire. Si l'anesthésique local pénètre dans la circulation veineuse, puis…	No treatment and transient symptoms resolved (2 hours)	1 case
Complication of an Odontogenic Infection to an Orbital Abscess: The Role of a Medical Fraudster ("Quack")	2018	Case report	Tooth extraction	Abcess of the orbit impinging on the right lateral rectus muscle	2 days	The maxillary sinus provides an easy route for the spread of the infection to the orbit via the inferior orbital fissure or any preformed breach in the orbital floor. The infection may also spread to the periorbital tissues directly via the canine fossa or fascial planes over the thin buccal cortical plane that can easily be eroded. The infection may invade infratemporal fossa or pterygopalatine …	Orbital abscess drainage and antibiotic. Full recovery.	1 case
Retinal ischemia following mandible tumor treatment with steroid injection	2020	Case report	Local anesthesia in the mandible tumor treatment	Retinal ischemia with visual loss (VA: counting fingers)	Immediately	Two classic mechanisms are proposed to explain retinal ischemic disease, hypoperfusion and thromboembolism.	No treatment and visual acuity after 1 month was 20/100	1 case
Cranial nerve injury after Le Fort I osteotomy	2011	Case report	Le Fort I osteotomy	Diplopia (abducens nerve), vision loss (VA: 20/100) (optic nerve), and paraesthesia of the frontal and upper cheek area (ophthalmic and maxillary nerve).	1 day	Comminuted fracture of the sphenoid body occurred during pterygomaxillary disjunction and the bony fragment, which was displaced into the cavernous sinus, might have injured the CN VI directly. CN II and V might have been indirectly injured by compression and ischaemia.	Prednisone treament. Full recovery after 5 months.	1 case
Transient facial nerve palsy following dental local anaesthesia	2020	Case report	Inferior alveolar nerve block anesthesia	Ipsilateral facial muscles weakness, drooping of the lip and the inability to close the left eye (lagophthalmos)	Immediately	Infiltration of the peripheral branches of the facial nerve with local anaesthetic	Paraffin-based ointment (Xailin Night, VISUfarma) to lubricate and protect the cornea. Transient symptoms resolved (5 hours)	1 case
Oculomotor palsy following dental anesthesia	1976	Case report	Upper mandibular alveolar nerve block anesthesia	Diplopia, ptosis, divergence and mydriasis. Paralysis of the 3 and 4th CN	Immediately	Anesthetic solution is inadvertently injected into the inferior dental artery, which is immobile as it enters the inferior dental canal, or into the superior alveolar artery, and thence by retrograde flow into the maxillary artery. From the maxillary artery, the solution reaches the middle meningeal artery, the orbital branch of which forms a fairly constant anastomosis with the lacrymal branch o…	No treatment and transient symptoms resolved excepted slight ptosis (4 months)	1 case
A Case Report on Contralateral Transient Diplopia After Regional Dental Anaesthesia: Do Anatomical Variations Play a Key Role?	2022	Case report	Inferior alveolar nerve block anesthesia	Contralateral diplopia	2 min	Anatomical variations of the middle meningeal arteries and maxillary arteries or the sympathetic vasoconstrictor nerve (carrying important sympathetic fibers) along with intravascular administration of the anesthetic.	No treatment and transient symptoms resolved (30 min)	1 case
Transient diplopia: A loco regional complication of inferior alveolar nerve block	2019	Case report	Inferior alveolar nerve block anesthesia	Diplopia	25 minutes	Anesthetic solution deposition under pressure into the inferior alveolar artery by retrograde flow phenomenon.	No treatment and transient symptoms resolved (30 min)	1 case
Retrobulbar abscess: rare complication after repair of an oroantral communication	2018	Case report	Repair of an oroantral communication	Retrobulbar abscess	2 days	The anatomical route of infection had been a direct extension from the maxillary sinus through the infratemporal and pterygopalatine fossa to the inferior orbital fissure.	Urgent orbital decompression and antibiotics. Full recovery.	1 case
Visual Loss After Intraoral Local Anesthesia for the Removal of Circumzygomatic and Circum-Mandibular Wires: A Case Report	2015	Case report	Anesthesia of upper maxillary	Anterior ischemic optic neuropathy with visual loss (VA: 20/100)	1 day	Vasospasm caused by epinephrine affected the ophthalmic or the ciliary artery.	No treatment and transient symptoms resolved (49 days)	1 case
Delayed Orbital Emphysema Mimicking Orbital Cellulitis: An Uncommon Complication of Dental Surgery	2019	Case report	Placement of a zygomatic denture-anchoring implant	Periorbital emphysema	6 days	Some positive-pressure events in combination with the still-healing mucosa and bony defects in the maxillary sinus wall allowed air to dissect along tissue planes of the face to reach the anterior left orbit and periorbital tissues.	No treatment and transient symptoms resolved (no time indicated)	1 case
Diplopia after inferior alveolar nerve block: case report and related physiology	2015	Case report	Inferior alveolar nerve block anesthesia	Diplopia	Few minutes	Intravascular injection of local anesthetics, direct diffusion of local anesthetics, cervical sympathetic block, reflex vasospasm	No treatment and transient symptoms resolved (20 min)	1 case
Subcutaneous facial emphysema secondary to a dental procedure	2021	Case report	Tooth extraction	Subcutaneous emphysema	Immediately	Iatrogenic complications such as subcutaneous emphysema may be caused by an air-driven high-pressure device, especially a forward-exhaust one, while administrating local anaesthesia in a friable and inflamed mucosa. The air could have entered through the local of injection or through the mucosa, which was inflamed and friable, with loose periodontal sulcus in the primary mandibular left first mol…	No treatment and transient symptoms resolved (7 days)	1 case
Extraocular muscle damage from dental implant penetration to the orbit	2016	Case report	Placement of dental implants in the lower and upper jaw, bone augmentation and zygomatic implants.	Damage to the lateral rectus and to the inferior oblique muscles (diplopia and strabismus)	Immediately	Penetration of a zygomatic implant into the orbital cavity, causing irreversible damage to the extraocular muscles.	Removal of the implant from the orbit and Hummelsheim's procedure (half-tendon transpositions of the superior and inferior rectus muscles to the insertion of the damaged lateral rectus muscle). Permanent damage.	1 case
Endogenous endophthalmitis with subretinal abscess after dental procedures	2005	Case report	Incision and drainage of a gingival abscess at this right upper first molar	Endogenous endophthalmitis with subretinal abscess (VA: 20/70)	3 days	Metastatic endophthalmitis with retinal septic emboli.	Intravitreal and systemic antibiotics and pars plana vitrectomy. Full recovery one month after treatment.	1 case
Diplopia following posterior superior alveolar nerve block: a case report and review of literature	2022	Case report	Posterior superior alveolar nerve block anesthesia	Diplopia	NA	1) Direct diffusion of the anesthetic solution from the pterygomaxillary fossa to the orbit, through a defect in the bone. 2) Vascular causes in which the anesthetic solution is diffused through myofascial spaces or bony openings, such as through the inferior orbital fissure, to affect the extra ocular muscles.	No treatment and transient symptoms resolved (30 min)	1 case
Intraorbital abscess: a rare complication after maxillary molar extraction	2005	Case report	Tooths extraction (no. 1, 2, and 3)	Intraorbital abscess	2 days	The most commonly described route of infection is via the maxillary sinus; in this case, an empyema initially formed in the maxillary sinus leading into the orbit via the inferior orbital fissure and ascended into the ethmoidal sinus cells.	Orbital abscess drainage, antibiotics and prednisone. Full recovery.	1 case
Subcutaneous and periorbital emphysema following dental procedure	2014	Case report	Extraction of the upper left third molar	Subcutaneous and periorbital emphysema	Immediately	High-speed, air-driven instruments used in modern dental treatments combined with a disruption of the intraoral barrier introduces pressurized air into the subcutaneous tissues. The roots of the first, second, and third molars communicate directly with the sublingual and submandibular spaces. In the case of upper third molar extraction, air conceivably tracks along the pterygomaxillary region to …	Antibiotics and attempt to reduce subcutaneous space by needle insertion. Full recovery.	1 case
Ocular complications after posterior superior alveolar nerve block: a case of trochlear nerve palsy	2013	Case report	Posterior superior alveolar nerve block anesthesia	Trochlear nerve palsy (with diplopia)	Few minutes	1) If incorrectly placed higher, the needle could inject the anaesthetic solution into the superior posterior alveolar artery, which, via an intra-arterial route, may branch with retrograde flow to the internal maxillary artery and afterwards to the accessory meningeal artery. 2) The pterygoid plexus may provide retrograde flow into the cavernous sinus by the foramen ovale and inferior orbital fi…	No treatment and transient symptoms resolved (2 hours)	1 case
A case of transient diplopia and ophthalmoplegia following dental anesthesia	2019	Case report	Posterior superior alveolar nerve block anesthesia	Diplopia	5 min	1) Inadvertent injection into an artery with an intracranial course that anastomoses with the vessels supplying the extraocular muscles. 2) Local anesthetic injected into the venous circulation can enter the cavernous sinus through the pterygoid plexus 3) Vascular wall trauma of an alveolar artery caused by an injection needle may activate sympathetic fibers, resulting in vasospasm of the vessels…	No treatment and transient symptoms resolved (2 hours)	1 case
Intraocular hemorrhage associated with dental implant surgery	1996	Case report	Maxillar dental implant surgery	Intraocular hemorrhage	Immediately	Vasalva maneuver (to check whether the maxillary sinus has unintentionally been opened) in combination with a rise of systemic blood pressure during surgery (epinephrine and stress)	Pars plana vitrectomy. Full recovery.	1 case
Subperiosteal abscess of the orbit: an unusual complication of the third molar surgery	2006	Case report	Extraction of third molar teeth	Subperiosteal abscess of the orbit	5 days	The orbital abscess was probably the result of the infection traveling from the extracted tooth toward the posterior region of the maxilla to the infratemporal fossa, and through the inferior orbital fissure to the subperiosteal region of the orbit.	Abscess drainage and antibiotics. Full recovery.	1 case
Temporary pupillary dilatation and ptosis: complications of PSA nerve block: a case report and review of literature	2009	Case report	Posterior superior alveolar nerve block anesthesia	Mydriasis and ptosis	Few minutes	1) Mydriasis and ptosis of the eyelids may be due to the diffusion of local anesthetic solution in to the orbital cavity through pterygo-maxillary fossa. 2) It could also due to direct deposition of local anesthetic in the posterior superior alveolar artery which reaches the lacrimal artery through above routes.	No treatment and transient symptoms resolved (5 hours)	1 case
Optic nerve ischemia as a complication of dental extraction: a case report	2004	Case report	Extraction of third molar teeth	Optic disc ischemia	1 day	In this case, there was no local injection performed but it is likely that a microembolus of dental material or debris entered the alveolar arterial network during the extraction procedure, and followed a retrograde current to the posterior inferior short ciliary circulation and lodged in the terminal branches of the choroidal arteries.	No treatment and permanent visual loss (VA: 20/40)	1 case
Non-traumatic Occulomotor Nerve Palsy: A Rare Case Report and Discussion on Etiopathogenesis	2015	Case report	Posterior superior alveolar nerve block anesthesia	Occulomotor nerve palsy	7 days	It is generally accepted that a pupil-sparing cranial nerve III palsy in a patient with a history of arterial hypertension or diabetes mellitus is most likely attributable to infarction of the extraaxial segment of the nerve.	No treatment and transient symptoms resolved (4 months)	1 case
Transitory paresis of the lateral pterygoid muscle during a posterior superior alveolar nerve block--a case report	2007	Case report	Posterior superior alveolar nerve block anesthesia	Paresis of the lateral pterygoid muscle	Few minutes	In the present case, 3 scenarios may be postulated to determine the site of injection relative to the lateral pterygoid muscle. The needle may have followed a lateral path to the recommended route of the nerve block and reached a position either lateral to, medial to, or within the inferior head of the lateral pterygoid muscle. Lateral deposition of local anesthetic could cause trismus by hematom…	No treatment and transient symptoms resolved (few hours)	1 case
Deviation of eye and transient blurring of vision after mandibular nerve anesthesia: report of a case	1962	Case report	Mandibular molar nerve block anesthesia	Vision loss and diplopia	Few minutes	The patient had experienced an acute right sixth nerve paralysis secondary to an anesthetic injection of the right mandibular nerve and mild hypertension. The history suggested transient loss of vision secondary to retinal or optic nerve anesthesia.	No treatment and transient symptoms resolved (5 hours)	1 case
Case report: acute unilateral loss of visual acuity after a visit to the dentist: an unusual complication after the use of an anesthetic combined with adrenaline	2004	Case report	Upper mandibular alveolar nerve block anesthesia	Occlusion of the central retinal artery (VA: hand movement)	30 min	There is an arterial diffusion pathway from the alveolar artery to the middle meningeal artery, and via anastomoses through the lacrimal artery to the ophthalmic artery and the central retinal artery. Some suggest a retrograde diffusion mechanism. In addition, perivascular trauma following intra-arterial injection or perforation of the vascular wall could stimulate sympathetic fibers to enter the…	No treatment and permanent visual loss	1 case
Transient partial ophthalmoplegia and Horner's syndrome after intraoral local anesthesia	2005	Case report	Superior alveolar nerve block anesthesia	Partial ophthalmoplegia and Horner syndrome	Immediately	1) After accidental arterial injection the anesthetic agent may reach ocular muscles via arterial anastomotic connections linking the alveolar artery to the ophthalmic artery. 2) The Horner’s syndrome in our patient may have been caused by a sympathetic block at the ciliary ganglion with subsequent dominance of parasympathetic tone. 3) Another possible explanation is that the anesthetic agent ent…	No treatment and transient symptoms resolved (6 hours)	1 case
Diplopia due to local anesthesia. A very rare complication	2021	Case report	Posterior superior alveolar nerve block anesthesia	Diplopia	Few minutes	The most possible hypothesis of retrograde flow of anesthetic solution into the venous system explains that the anesthetic solution, after an accidental entry into the venous system, will drain into the pterygoid venous plexus, and at last into the cavernous sinus, where the abducent nerve is sited	No treatment and transient symptoms resolved (90 min)	1 case
Ophthalmoplegia, ptosis & amaurosis secondary to infraorbital block post le fort i osteotomy in a cleft patient: A case report and review of literature	2020	Case report	Infraorbital block post le fort I osteotomy	Ophthalmoplegia, ptosis & amaurosis	NA	NA	NA	1 case
Periorbital emphysema following dental procedure: A case report and literature review	2017	Case report	Root canal treatment	Periorbital emphysema	Immediately	In this type of secondary subcutaneous emphysema, the pathological entry point for air is usually the opening in the dentine caused by the dental procedure. From here, it erupts into the pulp located in the root canals and travels through them to the alveolar processes of the maxilla (upper parts) or jaw (lower parts), where it opens a false path to its fortuitous destination.	Antibiotics and transient symptoms resolved (7 days)	1 case
Retrobulbar hemorrhage following tooth extraction: Case report & anatomical correlation	2020	Case report	Upper wisdom tooth extraction	Retrobulbar hemorrhage	2 hours	1) Bleeding from branches of the posterior superior alveolar artery during or after the extraction could retract superiorly through the pterygomaxillary fissure into the pterygopalatine fossa and, ultimately, into the retro-orbital space via the inferior orbital fissure. 2) The other possibility is that hemorrhaging could occur from pterygoid plexus or other fragile tributary vessels of the plexu…	Lateral canthotomy and cantholysis and evacuation of the hematoma. Full recovery.	1 case
Permanent vision loss in one eye following administration of local anesthesia for a dental extraction	2005	Case report	Simple extraction of the upper-right second bicuspid and first molar and lower-right first and second molars	Visual loss (VA: Light perception)	Immediately	Intra-arterial injection of certain quality and pressure allows for retrograde flow with the arteries, and may lead to occlusion of retinal and choroidal vasculature. One mechanism may be via the maxillary artery to the middle meningeal artery which can anastomose with the ophthalmic artery. It is also possible that anesthetic solution entered the inferior alveolar artery, passed through the midd…	Anterior chamber paracentesis with ocular massage was attempted without improvement and permanent visual loss.	1 case
Bilateral carotid artery dissection after dental work	2007	Case report	Removal of right tooth abscess	Bilateral carotid artery dissection with Horner syndrome	Few hours	NA	Enoxaparin and warfarin anticoagulation.	1 case
Internal carotid artery dissection after inferior alveolar nerve block for third molar dental care presented as hypoglossal nerve palsy	2012	Case report	Inferior alveolar nerve block anesthesia	Internal carotid artery dissection with hypoglossal nerve palsy	Immediately	1) Possibility of a direct intraprocedural needle-related internal carotid artery injury. 2) Recent infection was suggested as a potential internal carotid artery dissection trigger. 3) Cervical hyperextension with head rotation and sudden neck movements may facilitate internal carotid artery dissection.	Heparin and warfarin anticoagulation.	1 case
Anterior ischemic optic neuropathy after dental extraction	2019	Case report	Tooth extraction of inferior third molars with inferior alveolar nerve block anesthesia	Anterior ischemic optic neuropathy	2 days	1) Microembolism of dental material traveled through the alveolar arterial network toward the short posterior ciliary circulation during the extraction. 2) The anesthetic could cause ischemia to the optic nerve either by simple diffusion through the pterygomaxillary fossa to the orbit or from inadvertent vascular injection with subsequent involvement of vessels to the eye.	Prednisone and aspirin treament.	1 case
Odontogenic Orbital Cellulitis	2008	Case series	Extraction of the right maxillary second molar (case 1) and left mandibular third molar (case 2).	Orbital cellulitis	4 days and 1 day	Infections can arise from any tooth, however, most develop from maxillary premolars and molars. The roots of the maxillary teeth, especially posteriorly, are most closely situated to the maxillary sinus floor and are occasionally exposed in the sinus. Extraction of these teeth can liberate microorganisms directly in the maxillary sinus or create an oro-antral fistula whereby oral pathogens can sp…	Antibiotics in all cases. Removal of maxillary sinus tissue, and right endoscopic total ethmoidectomy (case 1). Drainage of the orbital abscess (case 2). No change 2 months later. Full vision recovery 1 day later.	2 cases
Periorbital oedema and surgical emphysema, an unusual complication of a dental procedure: a case report	2009	Case report	Root canal treatment for left upper molar tooth	Subcutaneous emphysema and periorbital oedema	6 hours	The pressurised air from the drill is forcefully injected into surrounding subcutaneous tissues in the facial planes. The mechanism for this occurrence is not clear but may result in fluid being forced subcutaneously from the site of the dental treatment in the upper jaw.	Antibiotics, prednisone and antihistaminic. Full recovery 10 days later.	1 case
Orbital emphysema: a case report and comprehensive review of the literature	2019	Case report	Functional endoscopic sinus surgery with dislodgement of a previously placed orbital floor implant	Orbital emphysema	Immediately	Self-induced perpetuation of orbital emphysema as an etiology for increasing orbital emphysema following surgical closure of the sino-orbital fistula.	Remove clot and packing material from the ethmoid sinus and transconjunctival orbital decompression and later orbitotomy with removal of orbital implants. Partial recovery.	1 case
Ipsilateral, isolated amaurosis after inferior alveolar nerve block: report of two rare cases	2013	Case series	Inferior alveolar nerve block anesthesia	Amaurosis	5 min and immediately	Intravascular injection of local anesthetic and backflow, through branches of middle meningeal artery, to ophthalmic artery is believed to be a likely reason.	No treatment and transient symptoms resolved (2.5 hour and 3 hours)	2 cases
Amaurosis, an unusual complication secondary to inferior alveolar nerve anesthesia: a case report and literature review	2018	Case report	Inferior alveolar nerve block anesthesia	Amaurosis	Immediately	1) Accidental injection into the inferior alveolar artery under pressure forces the anesthetic solution into the maxillary artery and middle meningeal artery via retrograde flow. Temporary amaurosis results from the local anesthetic agent being carried into the central artery of the retina via anastomosis of the ophthalmic and middle meningeal artery via the recurrent meningeal branch of the lacr…	No treatment and transient symptoms resolved (15 min)	1 case
Symptomatogenic acute cervical artery dissection following dental procedure — case series	2016	Case series	Molar extraction & dental filling, dental filling (2 cases), graft treatment	Symptomatogenic acute cervical artery dissection	Few hours (3 cases) and 7 days	Cervical hyperextension is a well described mechanism of carotid artery dissection.	Heparin and anti-aggregation treatment.	4 cases
Acute cervical artery dissection after a dental procedure due to a second inferior molar infection	2015	Case report	Extraction of molar teeth	Acute cervical artery dissection	Few hours	Previous peridontal infections of the patient may influence direct and indirect inflammatory changes in cervical artery. No trauma or long cervical hyperextension were present in this case.	Enoxaparin treatment.	1 case
Painful ophthalmoplegia following dental procedure	2013	Case report	Root canal treatment for left maxillary first molar tooth	Cavernous sinus syndrome	1 day	During anaesthesia for maxillary tooth procedures, improper size and placement of the needle can cause damage to the venous pterygoid plexus and the anaesthetic solution may flow via small emissary veins through foramen ovale and into the cavernous sinus. The abducens nerve is especially vulnerable to adverse effects because it does not travel through the cavernous sinus wall and is in close cont…	Prednisone treatment. Full recovery 5 months later.	1 case
Pneumomediastinum and subcutaneous emphysema after dental extraction detected incidentally by regular medical checkup: a case report	2009	Case report	Extraction of a mandibular right third molar	Pneumomediastinum and subcutaneous emphysema	Few days	It is suggested that air from turbine drills can enter the route involved even via a minor breakage of the mucosa. When compressed air generated from air turbine drills enters the parapharyngeal space, it may spread into the mediastinum via the carotid and/or retropharyngeal space.	Antibiotics. Full recovery 4 days later.	1 case
Orbital, mediastinal, and cervicofacial subcutaneous emphysema after endodontic retreatment of a mandibular premolar: a case report	2014	Case report	Endodontic retreatment of a mandibular premolar	Orbital, mediastinal, and cervicofacial subcutaneous emphysema	Few hours	When compressed air is directly applied onto open root canals, the air may be forced out of the root apices with a significant amount of pressure.	Antibiotics and prednisone. Full recovery 2 weeks later.	1 case
Transient diplopia in dental outpatient clinic: an uncommon iatrogenic event	2010	Case report	Posterior superior alveolar nerve block anesthesia	Diplopia	Few minutes	Inadvertent deposition of some of the drug into the inferior alveolar artery, mandibular canal or posterior superior alveolar artery. By reverse flow, the anesthetic agent then reaches the internal maxillary and middle meningeal arteries, the orbital branch of the latter anastomosing with the lacrimal branch of the opthalmic artery.	No treatment and transient symptoms resolved (30 min)	1 case
Cervical sympathetic block following intraoral local anesthesia	1979	Case report	Inferior alveolar nerve block anesthesia	Horner syndrome	Few minutes	The sympathetic nerves from the ganglion traverse along the carotid arteries and ther major branches and placement of anesthetic solution in vicinity of these neck vessels alone may well have been responsible for the facial signs of Horner's syndrome.	No treatment and transient symptoms resolved (2 hours)	1 case
Transient uniocular blindness after dental extraction under general anaesthetic	1993	Case report	Extraction of molar teeth	Vision loss (VA: 6/12)	Immediately	It is most likely that the visual loss occurred by a vaso-occlusive mechanism. The cilioretinal artery is an occasional branch of the posterior ciliray artery which can unblock before the central retinal artery and restore central retinal circulation before peripheral retinal circulation.	No treatment and transient symptoms resolved (1 day)	1 case
Orbital cellulitis following dental extraction	1984	Case series	Extraction of left upper second molar (case 1), left upper third molar (case 2), righ upper second molar (case 3), right upper first molar (case 4)	Periorbital abscess	2 hours, 13 days, 36 hours, 2 days	Orbital involvement may ensure, either by direct spread through local tissue planes or by an ascending facial thrombophlebitis. Infections of the maxillary molars may also spread posteriorly into the infratemporal and pterygopalatine fossae. In each patient, it is probable that infection reached the orbit via the paranasal sinuses.	Antibiotics and abscess drainage for all cases. Full recovery 1 month later (case 1). No full recovery 8 months later (case 2). No full recovery 3 weeks later (case 3). Patient died (case 4).	4 cases
Retrobulbar hematoma after third molar extraction	2010	Case report	Extraction of third molar teeth	Retrobulbar hematoma	Immediately	One possible explanation would be trauma to the maxillary bone incurred during the initial procedure. Another possibility is straining with the Valsalva maneuver, which has been linked to increased intrathoracic and intra-abdominal pressures, increased jugular venous pressure transmitted to the orbit via the valveless venous system, and rupture of periorbital bridging vessels. We hypothesize that…	Hematoma drainage, prednisone and antibiotics. Full recovery 4 weeks later.	1 case
Maxillary tuberosity fracture and ophthalmologic complications following removal of maxillary third molar	2017	Case report	Extraction of third molar teeth with maxillary tuberosity fracture and posterior wall of the maxillary sinus was defect	Diplopia	Immediately	It was caused by slight intraorbital haematoma and oedema which increased intraorbital pressure.	Prednisone and antibiotics. Full recovery after 11 days.	1 case
Rare ocular and cutaneous complication of inferior alveolar nerve block	2006	Case series	Inferior alveolar nerve block anesthesia	Eye pain and blanching on his forehead (case 1), eye pain, vision loss and blanching on cheek (case 2)	Immediately	Intra-arterial injection into the maxillary artery with backflow of anesthetic solution into the middle meningeal artery. Instantaneous blindness results from the anesthetic agent being carried into the central artery of the retina through an anastomosis of the ophthalmic and middle meningeal arteries via the recurrent meningeal branch of the lacrimal artery.	No treatment and transient symptoms resolved (5 min and 45 min)	2 cases
Temporary uniocular blindness and ophthalmoplegia associated with a mandibular block injection. A case report.	2000	Case report	Mandibular molar nerve block anesthesia	Ophthalmoplegia, vision loss, ptosis, mydriasis	Immediately	The symptoms are likely to have been produced by accidental intra-arterial injection into the maxillary artery and the middle meningeal artery. The blindness results from the anesthetic agent being carried into the central artery of the retina through an anastomosis of the ophthalmic and middle meningeal arteries via reccurent meningeal branch of the lacrimal artery.	No treatment and transient symptoms resolved (30 min)	1 case
Ocular complications after inferior alveolar nerve block	2010	Case report	Inferior alveolar nerve block anesthesia	Vision loss, diplopia and blanching of the skin	Immediately	The injection of the local anesthetic into the inferior alveolar artery (branch from maxillary artery) traverses the middle meningeal artery (branch off the maxil-lary artery) and forms branches that anastomose with the ophthalmic and lacrimal arteries would account for diplopia. Others suggested the solution passes anteriorly to the pterygomaxillary fissure and the ptery-gopalatine fossa, and th…	No treatment and transient symptoms resolved (5 min)	1 case
Transient loss of power of accommodation in 1 eye following inferior alveolar nerve block: Report of 2 cases	2006	Case series	Inferior alveolar nerve block anesthesia	Loss of accomodation	Immediately	The possible explanation for this phenomenon is accidental injection into the neurovascular bundle of local anesthetic agents, which were carried via the blood to the orbital region. This resulted in paralysis of a branch of cranial nerve III, the short ciliary nerves that innervate the ciliary muscle, which controls accommodation.	No treatment and transient symptoms resolved (15 min)	2 cases
Amaurosis, ophthalmoplegia, ptosis, mydriasis and periorbital blanching following inferior nerve anesthesia	2011	Case report	Inferior alveolar nerve block anesthesia	Amaurosis, ophthalmoplegia, ptosis, mydriasis and periorbital blanching	Immediately	Direct inadvertent injection of the maxillary artery or its branch, the inferior alveolar artery, may carry some anaesthetic solution in a retrograde direction. Another possible explanation for the signs seen in the present case is based on the observation that the accessory meningeal artery has intracranial terminal branches to the cavernous sinus and its contents.	No treatment and transient symptoms resolved (2 hours)	1 cases
Orbital emphysema causing vision loss after a dental extraction	1990	Case report	Extraction of second molar teeth	Orbital emphysema with optic nerve damage	Immediately	Any time a rotary instrum ent with forced air coolant is used near a wound, subcutaneous em physem a must be considered. Fascial planes of the head and neck are areas of loose connective tissue between layers of muscles, organs, and other structures, and these interconnecting planes permit forced air to spread by dissection through these planes. Adjacent facial edema caused external compression o…	Prednisone, antibiotics, diphenhydramine, epinephrine. Partial recovery after 5 months.	1 case
Transient Amaurosis after Mandibular Nerve Block	1967	Case series	Mandibular nerve block anesthesia	Amaurosis with diplopia (case 1), amaurosis (case 2), diplopia (case 3)	Immediately, 30 min, few minutes	Reflex angiospasm or of intra-arterial injection of local anaesthetic were probable explanation.	No treatment and transient symptoms resolved (20 min, few hours, 20 min)	3 cases
Ophthalmologic complications after intraoral local anesthesia: case report and review of literature	2012	Case report	Bimaxillary anesthesia: vestibular and palatal injections of 48 and 18, and mandibular block	Lateral rectus muscle palsy and blurred vision	Minutes	Ischemia of the lacrimal artery that supplies the lateral rectus muscle	Eye covered with a gauze dressing pad (24h)	1 case
Painful Ophthalmoplegia Following Dental Procedure	2013	Case report	Root canal treatment	Periorbital pain and painful diplopia	The following day	The injection of the local anesthetic into the venous pterygoid plexus, which then reached the cavernous sinus. It then reached the abducens nerve that is in close contact with the venous blood	Corticosteroid therapy and methylprednisolone (5 months)	1 case
Diplopia with local anesthesia	2011	Case report	Posterior superior alveolar nerve block anesthesia and greater palatine nerve block	Diplopia and peresthesia of lateralside of the upper and lower lids	Soon after extraction	Intra-arterial injection and intravenous absorption	No treatment and transient symptoms resolved (4 hours)	1 case
Iatrogenic Pneumomediastinum with Extensive Subcutaneous Emphysema after Endodontic Treatment: Report of 2 Cases	2010	case report	endodontic retreatment of left lower first molar (case 1) and right upper first molar (case 2)	pneumomediastinum and cervicofacial subcutaneous emphysema	Soon after (case 1) and during (Case 2) procedure	opening an access cavity using an air-turbine handpiece without exhaust protection. Air then spread into the mediastinum via the carotid and retropharyngeal space	Antibiotics, full recovery up to 2 weeks later	2 cases
Necrotizing orbito-palpebral fasciitis complicating dental extraction: about a case	2020	Case report	dental extraction	preseptal orbital cellulitis which then became periobital necrotizing fasciitis	2 weeks	N/A	Blind in the left eye	1 case
Necrotizing fasciitis of the face and neck following a dental procedure	2019	Case report	root canal procedure for the right upper premolar	orbital edema from necrotizing fasciitis	night of the procedure	N/A	recovered with minimal facial deviation	1 case
Necrotizing fasciitis of the face and orbit following complications with a tooth abscess	2004	Case report	extracted left upper premolar and drained an associated abscess	periorbital necrotizing fasciitis	same day	N/A	subperiosteal enucleation was carried out on the left eye	1 case
Periocular Necrotizing Fasciitis: A Review of Five Cases	1997	Case report	bilateral wisdom teeth extraction	necrosis of upper and lower left eyelids.	24h	N/A	left upper eyelid is ptotic with poor function and moderate lower lid ectropion	1 case
Treatment strategies for orbital gas-producing necrotizing fasciitis secondary to odontogenic maxillary sinusitis: Technical notes	2024	Case report and short communication	dental root canal treatment of right maxillary second premolar	periorbital necrotizing fasciitis	N/A	N/A	good recovery with no ocular motility disorder nor ocular deviations	1 case
From face cellulitis to periorbital necrotizing fasciitis induced by Streptococcus pyogenese: a case report	2024	Case report	"dental care"	periorbital necrotizing fasciitis	1 week	N/A	patient satisfied with eyelid reconstructive surgery	1 case
Necrotizing Fasciitis of the Face	1997	Case report	extraction of the right maxillary second molar tooth	pain, swelling and purulent discharge over the right eye, vision loss	1 week	deep tissue infection that spreads along the deep fascial planes	Wounds healed. Enophthalmos and ptosis of the right lid remaining, but they scheduled for reconstruction	1 case
Red: no access
Blue: excluded by us when reading the article
Orange: new sources added by us
